# Supplementary material for: Heterogeneity and potential therapeutic insights for triple-negative breast cancer based on metabolic‐associated molecular subtypes and genomic mutations
Source: Front Pharmacol. 2023 Sep 1;14:1224828. doi: 10.3389/fphar.2023.1224828 (PMC10502304; doi:10.3389/fphar.2023.1224828)
Supplement: Supplementary file 1 [file Presentation1.zip]

Archive with 15 entries (15 files):
- Figure S1.tif
- Figure S2.tif
- Figure S3.tif
- Figure S4.tif
- Table S1-.xlsx
- Table S10. The gene list of the 100 gene-classifier.xlsx
- Table S11. AKR1B10 IHC-Raw data - clinical features of TNBC.xlsx
- Table S2-clinical data.xlsx
- Table S3-2752 genes.xlsx
- Table S4-637 genes.xlsx
- Table S5-277 genes.xlsx
- Table S6-Metabolism signature.xlsx
- Table S7-Clinical statistics between subtype in TCGA .xlsx
- Table S8-independent test between subtype and mutation.xlsx
- Table S9-independent test between subtype and mutation.xlsx
