# Supplementary material for: Heterogeneity and potential therapeutic insights for triple-negative breast cancer based on metabolic‐associated molecular subtypes and genomic mutations
Source: Front Pharmacol. 2023 Sep 1;14:1224828. doi: 10.3389/fphar.2023.1224828 (PMC10502304; doi:10.3389/fphar.2023.1224828)
Supplement: Supplementary file 1 [file Presentation1.zip › Table S1-.xlsx]

## Sheet: Sheet1
Table S1 The primer sequences of RT-qPCR.
Gene name	Primer sequence
	Forward Primer	Reverse Primer
AKR1B10	TCAGAATGAACATGAAGTGGGG	TGGGCCACAACTTGCTGAC
β-actin	CCCAGCCATGTACGTTGCTA	TCACCGGAGTCCATCACGAT
