# Supplementary material for: Heterogeneity and potential therapeutic insights for triple-negative breast cancer based on metabolic‐associated molecular subtypes and genomic mutations
Source: Front Pharmacol. 2023 Sep 1;14:1224828. doi: 10.3389/fphar.2023.1224828 (PMC10502304; doi:10.3389/fphar.2023.1224828)
Supplement: Supplementary file 1 [file Presentation1.zip › Table S10. The gene list of the 100 gene-classifier.xlsx]

## Sheet: Sheet1
Table S10. Gene list for 100 Gene Classifiers.
Gene Symbol	class	Entrez Gene ID	Description
GABRP	CS1	2568	gamma-aminobutyric acid type A receptor subunit pi
PAPSS1	CS1	9061	3'-phosphoadenosine 5'-phosphosulfate synthase 1
TTYH1	CS1	57348	tweety family member 1
GCNT2	CS1	2651	glucosaminyl (N-acetyl) transferase 2 (I blood group)
UGT8	CS1	7368	UDP glycosyltransferase 8
KCNQ4	CS1	9132	potassium voltage-gated channel subfamily Q member 4
FUT4	CS1	2526	fucosyltransferase 4
CHST4	CS1	10164	carbohydrate sulfotransferase 4
NPR3	CS1	4883	natriuretic peptide receptor 3
KCTD9	CS1	54793	potassium channel tetramerization domain containing 9
CHPT1	CS1	56994	choline phosphotransferase 1
SLC6A9	CS1	6536	solute carrier family 6 member 9
ATP6V1B1	CS1	525	ATPase H+ transporting V1 subunit B1
CYP27A1	CS1	1593	cytochrome P450 family 27 subfamily A member 1
PRPSAP1	CS1	5635	phosphoribosyl pyrophosphate synthetase associated protein 1
MTR	CS1	4548	5-methyltetrahydrofolate-homocysteine methyltransferase
TAP2	CS1	6891	transporter 2, ATP binding cassette subfamily B member
ST8SIA1	CS1	6489	ST8 alpha-N-acetyl-neuraminide alpha-2,8-sialyltransferase 1
SLC41A3	CS1	54946	solute carrier family 41 member 3
PLA2G4C	CS1	8605	phospholipase A2 group IVC
ITPR2	CS1	3709	inositol 1,4,5-trisphosphate receptor type 2
BPNT1	CS1	10380	3'(2'), 5'-bisphosphate nucleotidase 1
FLVCR2	CS1	55640	FLVCR heme transporter 2
P2RX7	CS1	5027	purinergic receptor P2X 7
ATP2B4	CS1	493	ATPase plasma membrane Ca2+ transporting 4
CHST2	CS1	9435	carbohydrate sulfotransferase 2
KCNC3	CS1	3748	potassium voltage-gated channel subfamily C member 3
PLCB2	CS1	5330	phospholipase C beta 2
DPYSL2	CS1	1808	dihydropyrimidinase like 2
PTDSS1	CS1	9791	phosphatidylserine synthase 1
ADCY3	CS1	109	adenylate cyclase 3
SLCO5A1	CS1	81796	solute carrier organic anion transporter family member 5A1
SLC25A12	CS1	8604	solute carrier family 25 member 12
MFSD1	CS1	64747	major facilitator superfamily domain containing 1
DCK	CS1	1633	deoxycytidine kinase
SLC6A15	CS1	55117	solute carrier family 6 member 15
CHST3	CS1	9469	carbohydrate sulfotransferase 3
TGDS	CS1	23483	TDP-glucose 4,6-dehydratase
PDE12	CS1	201626	phosphodiesterase 12
ACSL6	CS1	23305	acyl-CoA synthetase long chain family member 6
ACBD3	CS1	64746	acyl-CoA binding domain containing 3
GGH	CS1	8836	gamma-glutamyl hydrolase
ABCE1	CS1	9435	ATP binding cassette subfamily E member 1
ITPKB	CS1	3707	inositol-trisphosphate 3-kinase B
SLC25A37	CS1	51312	solute carrier family 25 member 37
CHST5	CS1	23563	carbohydrate sulfotransferase 5
NT5DC3	CS1	51559	5'-nucleotidase domain containing 3
ABCA5	CS1	23461	ATP binding cassette subfamily A member 5
TAP1	CS1	51559	transporter 1, ATP binding cassette subfamily B member
KCNQ3	CS1	3786	potassium voltage-gated channel subfamily Q member 3
CLCA2c	CS2	9635	chloride channel accessory 2
GALE	CS2	2582	UDP-galactose-4-epimerase
ABCA12v	CS2	26154	ATP binding cassette subfamily A member 12
AKR1B10	CS2	57016	aldo-keto reductase family 1 member B10
G6PD	CS2	2539	glucose-6-phosphate dehydrogenase
GNMT	CS2	27232	glycine N-methyltransferase
ALDOA	CS2	226	aldolase, fructose-bisphosphate A
CATSPERB	CS2	79820	cation channel sperm associated auxiliary subunit beta
COQ6	CS2	51004	coenzyme Q6, monooxygenase
ITPKA	CS2	3706	inositol-trisphosphate 3-kinase A
CYP4B1	CS2	1580	cytochrome P450 family 4 subfamily B member 1
SLC12A5	CS2	57468	solute carrier family 12 member 5
MVK	CS2	4598	mevalonate kinase
GSS	CS2	2937	glycine N-methyltransferase
CA12	CS2	771	carbonic anhydrase 12
CA9	CS2	768	carbonic anhydrase 9
MBOAT7	CS2	79143	membrane bound O-acyltransferase domain containing 7
FA2H	CS2	79152	fatty acid 2-hydroxylase
ALDH4A1	CS2	8659	aldehyde dehydrogenase 4 family member A1
SLC9A1	CS2	6548	solute carrier family 9 member A1
GABRQ	CS2	55879	gamma-aminobutyric acid type A receptor subunit theta
KCNMA1	CS2	3778	potassium calcium-activated channel subfamily M alpha 1
HS3ST2	CS2	9956	solute carrier family 9 member A1
FASN	CS2	2194	fatty acid synthase
GUCY1A2	CS2	2977	guanylate cyclase 1 soluble subunit alpha 2
FUT3	CS2	2525	fucosyltransferase 3 (Lewis blood group)
LYPLA2	CS2	11313	lysophospholipase 2
CRYM	CS2	1428	crystallin mu
SLC8A2	CS2	6543	solute carrier family 8 member A2
P2RX6	CS2	9127	purinergic receptor P2X 6
MGST2	CS2	4258	microsomal glutathione S-transferase 2
CHST8	CS2	64377	carbohydrate sulfotransferase 8
SLC25A1	CS2	6576	solute carrier family 25 member 1
GABRD	CS2	2563	gamma-aminobutyric acid type A receptor subunit delta
INPP4B	CS2	8821	inositol polyphosphate-4-phosphatase type II B
SLC45A2	CS2	51151	solute carrier family 45 member 2
NUDT4	CS2	11163	nudix hydrolase 4
ACSM1	CS2	116285	acyl-CoA synthetase medium chain family member 1
IDH2	CS2	3418	isocitrate dehydrogenase (NADP(+)) 2
DHCR24	CS2	1718	24-dehydrocholesterol reductase
CHRNA1	CS2	1134	cholinergic receptor nicotinic alpha 1 subunit
B3GNT4	CS2	79369	UDP-GlcNAc:betaGal beta-1,3-N-acetylglucosaminyltransferase 4
TSTA3	CS2	420292	tissue specific transplantation antigen P35B
CHRNA9	CS2	55584	cholinergic receptor nicotinic alpha 9 subunit
NDUFA3	CS2	4696	NADH:ubiquinone oxidoreductase subunit A3
SLC7A2c	CS2	6542	solute carrier family 7 member 2
KCNMB2	CS2	10242	potassium calcium-activated channel subfamily M regulatory beta subunit 2
NDUFA4L2	CS2	56901	NDUFA4 mitochondrial complex associated like 2
SPTLC2	CS2	9517	serine palmitoyltransferase long chain base subunit 2
CEL	CS2	1056	carboxyl ester lipase
