# Supplementary material for: Heterogeneity and potential therapeutic insights for triple-negative breast cancer based on metabolic‐associated molecular subtypes and genomic mutations
Source: Front Pharmacol. 2023 Sep 1;14:1224828. doi: 10.3389/fphar.2023.1224828 (PMC10502304; doi:10.3389/fphar.2023.1224828)
Supplement: Supplementary file 1 [file Presentation1.zip › Table S11. AKR1B10 IHC-Raw data - clinical features of TNBC.xlsx]

## Sheet: Sheet1
Table S11. The clinical features of 30 cases of TNBC patients and IHC score of AKR1B10.
Patients ID	Gender	Age (years)	Operation	Lesilesion location	Tumor size	Tumor size	Pathological types	Histological grading	Lymph node metastasis	pTNM	Stages	ER	PR	Her2	Ki67	P53	AKR1B10 IHC score	%	Total	AKR1B10-group
TNBC-1	female	37	modified radical mastectomy	left	3.5x2.0x1.5	3.5	Invasive ductal carcinoma	Ⅱ	13	pT2N3Mx	III	＜1	＜1	-	0.75	0.65	3	4	12	1
TNBC-2	female	59	radical mastectomy	left	2.2x2.0x1.8	2.2	Invasive ductal carcinoma	Ⅱ	2	pT2N1Mx	II	＜1	＜1	-	0.3	0.5	2	2	4	1
TNBC-3	female	53	radical mastectomy	right	2.0x1.0x1.0	2	Invasive ductal carcinoma	Ⅲ	3	pT1N1Mx	II	＜1	＜1	-	0.9	0.4	1	3	3	0
TNBC-4	female	53	modified radical mastectomy	right	1.6x1.5x1.0	1.6	Invasive ductal carcinoma	Ⅱ	0	pT1N0Mx	I	＜1	＜1	＋	＜14%	0.01	0	0	0	0
TNBC-5	female	56	modified radical mastectomy	left	0.8x0.7x0.5	0.8	Invasive ductal carcinoma	Ⅱ	0	pT1N0Mx	I	＜1	＜1	-	0.7	0.12	2	2	4	1
TNBC-6	female	67	modified radical mastectomy	left	0.5x0.3x0.3	0.5	Invasive ductal carcinoma	Ⅱ	0	pT1N0Mx	I	＜1	＜1	-	0.7	0.8	0	0	0	0
TNBC-7	female	56	modified radical mastectomy	left	1.1x1.0x0.8	1.1	Invasive ductal carcinoma	Ⅱ~Ⅲ	0	pT1N0Mx	I	＜1	＜1		0.12	0.05	2	4	8	1
TNBC-8	female	67	radical mastectomy	right	2.8x2.5x1.8	2.8	Invasive ductal carcinoma	Ⅱ	10	pT2N3Mx	III	＜1	＜1	-	0.65	0.45	3	4	12	1
TNBC-9	female	63	modified radical mastectomy	right	0.6x0.6x0.3	0.6	Invasive ductal carcinoma	Ⅱ	0	pT1N0Mx	I	＜1	＜1	＋	0.05	0.03	0	0	0	0
TNBC-10	female	47	modified radical mastectomy	right	2.5x2.0x1.5	2.5	Invasive ductal carcinoma	Ⅱ	3	pT2N1Mx	II	＜1	＜1		0.35	0.65	2	2	4	1
TNBC-11	female	31	radical mastectomy	left	1.8x1.5x1.0	1.8	Invasive ductal carcinoma	Ⅱ~Ⅲ	5	pT1N2Mx	III	＜1	＜1	-	0.4	0.3	0	0	0	0
TNBC-12	female	45	modified radical mastectomy	right	0.8x0.6x0.5	0.8	Invasive ductal carcinoma	Ⅱ	0	pT1N0Mx	I	＜1	＜1	-	0.15	＜1	0	0	0	0
TNBC-13	female	45	radical mastectomy	right	3.0x3.0x1.9	3	Invasive ductal carcinoma	Ⅱ	11	pT2N3Mx	III	＜1	＜1	-	0.9	0.9	2	4	8	1
TNBC-14	female	46	modified radical mastectomy	right	1.5x1.4x1.3	1.5	Invasive ductal carcinoma	Ⅱ	0	pT1N0Mx	I	＜1	＜1	-	0.35	0.7	0	0	0	0
TNBC-15	female	46	radical mastectomy	left	1.2x0.8x0.5	1.2	Invasive ductal carcinoma	Ⅱ	1	pT1N1Mx	II	＜1	＜1	-	0.3	0.8	1	3	3	0
TNBC-16	female	65	modified radical mastectomy	left	2.5x2.5x2.0	2.5	Invasive ductal carcinoma	Ⅱ~Ⅲ	6	pT2N2Mx	III	＜1	＜1	-	0.9	0.6	2	3	6	1
TNBC-17	female	62	modified radical mastectomy	left	1.5x1.5x0.8	1.5	Invasive ductal carcinoma	Ⅱ	0	pT1N0Mx	I	＜1	＜1	＋	0.3	0.05	2	2	4	1
TNBC-18	female	47	modified radical mastectomy	left	2.0x1.5x1.0	2	Invasive ductal carcinoma	Ⅱ	5	pT1N2Mx	III	＜1	＜1	-	0.45	0.8	2	4	8	1
TNBC-19	female	59	modified radical mastectomy	left	1.0x1.0x0.5	1	Invasive ductal carcinoma	Ⅱ	0	pT1N0Mx	I	＜1	＜1	-	0.35	＜1	1	3	3	0
TNBC-20	female	51	modified radical mastectomy	left	1.5x1.0x1.0	1.5	Invasive ductal carcinoma	Ⅱ~Ⅲ	0	pT1N0Mx	I	＜1	＜1	＋	0.5	0.2	0	0	0	0
TNBC-21	female	72	modified radical mastectomy	right	2.1x1.7x1.5	2.1	Invasive ductal carcinoma	Ⅱ	0	pT2N0Mx	II	＜1	＜1	-	0.3	0.1	2	2	4	1
TNBC-22	female	57	modified radical mastectomy	right	1.8x1.5x1.5	1.8	Invasive ductal carcinoma	Ⅱ	2	pT1N1Mx	II	＜1	＜1	-	0.8	0.2	1	3	3	0
TNBC-23	female	76	radical mastectomy	left	1.3x1.0x1.0	1.3	Invasive ductal carcinoma	Ⅱ	0	pT1N0Mx	I	＜1	＜1	-	0.35	＜1	0	0	0	0
TNBC-24	female	54	radical mastectomy	right	1.5x1.5x1.0	1.5	Invasive ductal carcinoma	Ⅲ	0	pT1N0Mx	I	＜1	＜1	-	0.7	0.9	0	0	0	0
TNBC-25	female	60	modified radical mastectomy	right	2.0x1.5x1.5	2	Invasive ductal carcinoma	Ⅱ	0	pT1N0Mx	I	＜1	＜1	＋	0.2	＜5	0	0	0	0
TNBC-26	female	61	modified radical mastectomy	right	1.5x1.0x1.0	1.5	Invasive ductal carcinoma	Ⅱ	0	pT1N0Mx	I	＜1	＜1	-	0.25	0.1	0	0	0	0
TNBC-27	female	68	modified radical mastectomy	left	1.6x1.0x0.8	1.6	Invasive ductal carcinoma	Ⅱ~Ⅲ	0	pT1N0Mx	I	＜1	＜1	＋	0.15	＜1	0	0	0	0
TNBC-28	female	50	radical mastectomy	right	2.2x2.0x1.5	2.2	Invasive ductal carcinoma	Ⅱ	2	pT2N1Mx	II	＜1	＜1	-	0.6	0.2	1	3	3	0
TNBC-29	female	47	modified radical mastectomy	right	1.8x1.7x1.2	1.8	Invasive ductal carcinoma	Ⅱ	1	pT1N1Mx	II	＜1	＜1	-	0.25	＜5%	1	3	3	0
TNBC-30	female	60	modified radical mastectomy	left	1.2x0.8x0.5	1.2	Invasive ductal carcinoma	Ⅱ	2	pT1N1Mx	II	＜1	＜1	-	0.02	0.2	1	3	3	0
