# Supplementary material for: Heterogeneity and potential therapeutic insights for triple-negative breast cancer based on metabolic‐associated molecular subtypes and genomic mutations
Source: Front Pharmacol. 2023 Sep 1;14:1224828. doi: 10.3389/fphar.2023.1224828 (PMC10502304; doi:10.3389/fphar.2023.1224828)
Supplement: Supplementary file 1 [file Presentation1.zip › Table S2-clinical data.xlsx]

## Sheet: TCGA
Table S2. The clinical features of TCGA -TNBC cohorts (n = 115).
patients ID	gender	vital_status	age	Age2	ER	PR	HER2	stage	T	N	M	OS	OS.time (days)	OS.time (months)	Stage	metacluster
TCGA-A1-A0SP-01	FEMALE	Alive	40	<=54	Negative	Negative	Negative	Stage IIA	T2	N0	M0	0	584	19.4667	Stage II	C1
TCGA-A2-A04U-01	FEMALE	Alive	47	<=54	Negative	Negative	Negative	Stage IIA	T2	N0	M0	0	671	22.3667	Stage II	C1
TCGA-A2-A0CM-01	FEMALE	Dead	40	<=54	Negative	Negative	Negative	Stage IIA	T2	N0	M0	1	754	25.1333	Stage II	C1
TCGA-A2-A0D2-01	FEMALE	Alive	45	<=54	Negative	Negative	Negative	Stage IIA	T2	N0	M0	0	761	25.3667	Stage II	C1
TCGA-A2-A0SX-01	FEMALE	Alive	48	<=54	Negative	Negative	Negative	Stage IA	T1	N0	M0	0	1288	42.9333	Stage I	C1
TCGA-A2-A0T0-01	FEMALE	Alive	59	>54	Negative	Negative	Negative	Stage IIB	T2	N1	M0	0	337	11.2333	Stage II	C1
TCGA-A2-A1G6-01	FEMALE	Alive	50	<=54	Negative	Negative	Negative	Stage IIIA	T2	N2	M0	0	132	4.4	Stage III	C1
TCGA-A2-A3XT-01	FEMALE	Alive	45	<=54	Negative	Negative	Negative	Stage IIB	T2	N1	M0	0	2238	74.6	Stage II	C1
TCGA-A2-A3XX-01	FEMALE	Alive	49	<=54	Negative	Negative	Negative	Stage IIA	T2	N0	M0	0	1168	38.9333	Stage II	C1
TCGA-A2-A3XY-01	FEMALE	Alive	49	<=54	Negative	Negative	Negative	Stage IIB	T2	N1	M0	0	786	26.2	Stage II	C1
TCGA-A7-A0DA-01	FEMALE	Alive	62	>54	Negative	Negative	Negative	Stage IIA	T2	N0	M0	0	373	12.4333	Stage II	C1
TCGA-A7-A26G-01	FEMALE	Alive	50	<=54	Negative	Negative	Negative	Stage IIA	T2	N0	M0	0	210	7	Stage II	C1
TCGA-A7-A4SE-01	FEMALE	Alive	54	<=54	Negative	Negative	Negative	Stage IIA	T2	N0	M0	0	371	12.3667	Stage II	C1
TCGA-A7-A6VW-01	FEMALE	Alive	48	<=54	Negative	Negative	Negative	Stage IIA	T2	N0	M0	0	176	5.86667	Stage II	C1
TCGA-A8-A07C-01	FEMALE	Alive	57	>54	Negative	Negative	Negative	Stage IIA	T2	N0	M0	0	580	19.3333	Stage II	C1
TCGA-A8-A07O-01	FEMALE	Alive	51	<=54	Negative	Negative	Negative	Stage IIA	T2	N0	M0	0	304	10.1333	Stage II	C1
TCGA-A8-A08R-01	FEMALE	Alive	52	<=54	Negative	Negative	Negative	Stage IIB	T2	N1	M0	0	30	1	Stage II	C1
TCGA-AC-A6IW-01	FEMALE	Alive	73	>54	Negative	Negative	Negative	Stage IIA	T2	N0	MX	0	21	0.7	Stage II	C1
TCGA-AN-A04D-01	FEMALE	Alive	58	>54	Negative	Negative	Negative	Stage IIB	T2	N1	M0	0	52	1.73333	Stage II	C1
TCGA-AN-A0AR-01	FEMALE	Alive	55	>54	Negative	Negative	Negative	Stage IIA	T2	N0	M0	0	10	0.333333	Stage II	C1
TCGA-AN-A0AT-01	FEMALE	Alive	62	>54	Negative	Negative	Negative	Stage IIA	T2	N0	M0	0	10	0.333333	Stage II	C1
TCGA-AN-A0XU-01	FEMALE	Alive	54	<=54	Negative	Negative	Negative	Stage IIA	T2	N0	M0	0	10	0.333333	Stage II	C1
TCGA-AO-A03U-01	FEMALE	Dead	31	<=54	Negative	Negative	Negative	Stage I	T1	N0	M0	1	1793	59.7667	Stage I	C1
TCGA-AO-A0J4-01	FEMALE	Alive	41	<=54	Negative	Negative	Negative	Stage IA	T1	N0	M0	0	294	9.8	Stage I	C1
TCGA-AO-A0J6-01	FEMALE	Alive	61	>54	Negative	Negative	Negative	Stage IIA	T2	N0	M0	0	775	25.8333	Stage II	C1
TCGA-AO-A0JL-01	FEMALE	Alive	59	>54	Negative	Negative	Negative	Stage IIIA	T2	N2	M0	0	1319	43.9667	Stage III	C1
TCGA-AO-A124-01	FEMALE	Alive	38	<=54	Negative	Negative	Negative	Stage IIA	T2	N0	M0	0	3120	104	Stage II	C1
TCGA-AO-A128-01	FEMALE	Alive	61	>54	Negative	Negative	Negative	Stage IIA	T2	N0	M0	0	2877	95.9	Stage II	C1
TCGA-AO-A129-01	FEMALE	Alive	29	<=54	Negative	Negative	Negative	Stage IIB	T2	N1	M0	0	2923	97.4333	Stage II	C1
TCGA-AO-A12F-01	FEMALE	Alive	36	<=54	Negative	Negative	Negative	Stage IIA	T2	N0	M0	0	1471	49.0333	Stage II	C1
TCGA-AQ-A04J-01	FEMALE	Alive	45	<=54	Negative	Negative	Negative	Stage IIA	T2	N0	M0	0	160	5.33333	Stage II	C1
TCGA-AR-A0TS-01	FEMALE	Alive	46	<=54	Negative	Negative	Negative	Stage IIB	T2	N1	M0	0	1138	37.9333	Stage II	C1
TCGA-AR-A0TU-01	FEMALE	Alive	35	<=54	Negative	Negative	Negative	Stage IIA	T2	N0	M0	0	360	12	Stage II	C1
TCGA-AR-A0U4-01	FEMALE	Alive	54	<=54	Negative	Negative	Negative	Stage IIA	T2	N0	M0	0	1684	56.1333	Stage II	C1
TCGA-AR-A1AR-01	FEMALE	Dead	50	<=54	Negative	Negative	Negative	Stage IIIA	T1	N2	M0	1	524	17.4667	Stage III	C1
TCGA-AR-A1AY-01	FEMALE	Alive	65	>54	Negative	Negative	Negative	Stage I	T1	N0	M0	0	615	20.5	Stage I	C1
TCGA-AR-A256-01	FEMALE	Dead	45	<=54	Negative	Negative	Negative	Stage IIA	T2	N0	M0	1	2854	95.1333	Stage II	C1
TCGA-AR-A2LR-01	FEMALE	Alive	49	<=54	Negative	Negative	Negative	Stage I	T1	N0	M0	0	620	20.6667	Stage I	C1
TCGA-B6-A3ZX-01	FEMALE	Alive	50	<=54	Negative	Negative	Negative	Stage IV	T3	N1	M1	0	1132	37.7333	Stage IV	C1
TCGA-B6-A400-01	FEMALE	Alive	43	<=54	Negative	Negative	Negative	Stage IIIA	T2	N2	M0	0	215	7.16667	Stage III	C1
TCGA-B6-A402-01	FEMALE	Alive	47	<=54	Negative	Negative	Negative	Stage I	T1	N0	M0	0	1651	55.0333	Stage I	C1
TCGA-BH-A0B3-01	FEMALE	Alive	53	<=54	Negative	Negative	Negative	Stage IIB	T2	N1	M0	0	1203	40.1	Stage II	C1
TCGA-BH-A0B9-01	FEMALE	Alive	44	<=54	Negative	Negative	Negative	Stage IA	T1	N0	M0	0	1572	52.4	Stage I	C1
TCGA-BH-A0BG-01	FEMALE	Alive	73	>54	Negative	Negative	Negative	Stage I	T1	N0	M0	0	756	25.2	Stage I	C1
TCGA-BH-A0BL-01	FEMALE	Alive	35	<=54	Negative	Negative	Negative	Stage I	T1	N0	M0	0	1340	44.6667	Stage I	C1
TCGA-BH-A0RX-01	FEMALE	Alive	59	>54	Negative	Negative	Negative	Stage IIA	T2	N0	M0	0	170	5.66667	Stage II	C1
TCGA-BH-A0WA-01	FEMALE	Alive	82	>54	Negative	Negative	Negative	Stage I	T1	N0	M0	0	372	12.4	Stage I	C1
TCGA-BH-A18V-01	FEMALE	Dead	48	<=54	Negative	Negative	Negative	Stage IIB	T2	N1	M0	1	1556	51.8667	Stage II	C1
TCGA-BH-A1F6-01	FEMALE	Dead	51	<=54	Negative	Negative	Negative		T4	N2	MX	1	2965	98.8333	Missing	C1
TCGA-BH-A1FC-01	FEMALE	Dead	78	>54	Negative	Negative	Negative	Stage IIA	T1	N1	M0	1	3472	115.733	Stage II	C1
TCGA-BH-A42U-01	FEMALE	Alive	80	>54	Negative	Negative	Negative	Stage IIA	T2	N0	M0	0	3324	110.8	Stage II	C1
TCGA-C8-A12V-01	FEMALE	Alive	55	>54	Negative	Negative	Negative	Stage IIA	T2	N0	M0	0	0	0	Stage II	C1
TCGA-C8-A1HJ-01	FEMALE	Alive	53	<=54	Negative	Negative	Negative	Stage IIA	T2	N0	M0	0	5	0.166667	Stage II	C1
TCGA-C8-A27B-01	FEMALE	Alive	48	<=54	Negative	Negative	Negative	Stage IIB	T3	N0	M0	0	30	1	Stage II	C1
TCGA-D8-A147-01	FEMALE	Alive	45	<=54	Negative	Negative	Negative		T2	N0	M0	0	2	0.0666667	Stage II	C1
TCGA-D8-A1JL-01	FEMALE	Alive	72	>54	Negative	Negative	Negative	Stage IIA	T2	N0	M0	0	265	8.83333	Stage II	C1
TCGA-D8-A1XK-01	FEMALE	Alive	55	>54	Negative	Negative	Negative	Stage IIB	T2	N1	MX	0	326	10.8667	Stage II	C1
TCGA-D8-A1XQ-01	FEMALE	Alive	69	>54	Negative	Negative	Negative	Stage IIA	T2	N0	M0	0	177	5.9	Stage II	C1
TCGA-D8-A27H-01	FEMALE	Alive	72	>54	Negative	Negative	Negative	Stage IIA	T2	N0	M0	0	19	0.633333	Stage II	C1
TCGA-D8-A27M-01	FEMALE	Alive	59	>54	Negative	Negative	Negative	Stage IA	T1	N0	M0	0	145	4.83333	Stage I	C1
TCGA-E2-A14N-01	FEMALE	Alive	37	<=54	Negative	Negative	Negative	Stage IIB	T2	N1	M0	0	1350	45	Stage II	C1
TCGA-E2-A14R-01	FEMALE	Alive	62	>54	Negative	Negative	Negative	Stage IIA	T2	N0	M0	0	845	28.1667	Stage II	C1
TCGA-E2-A14X-01	FEMALE	Alive	55	>54	Negative	Negative	Negative	Stage IIIA	T2	N2	M0	0	692	23.0667	Stage III	C1
TCGA-E2-A158-01	FEMALE	Alive	43	<=54	Negative	Negative	Negative	Stage IIA	T1	N1	M0	0	450	15	Stage II	C1
TCGA-E2-A1LH-01	FEMALE	Alive	59	>54	Negative	Negative	Negative	Stage I	T1	N0	M0	0	2876	95.8667	Stage I	C1
TCGA-E2-A1LS-01	FEMALE	Alive	46	<=54	Negative	Negative	Negative	Stage IA	T1	N0	M0	0	239	7.96667	Stage I	C1
TCGA-EW-A1OW-01	FEMALE	Alive	58	>54	Negative	Negative	Negative	Stage IIA	T2	N0	MX	0	464	15.4667	Stage II	C1
TCGA-EW-A1P8-01	FEMALE	Dead	58	>54	Negative	Negative	Negative	Stage IIIC	T2	N3	M0	1	239	7.96667	Stage III	C1
TCGA-EW-A1PB-01	FEMALE	Alive	70	>54	Negative	Negative	Negative	Stage IIIA	T3	N1	MX	0	608	20.2667	Stage III	C1
TCGA-EW-A1PH-01	FEMALE	Alive	52	<=54	Negative	Negative	Negative	Stage IIA	T1	N1	M0	0	140	4.66667	Stage II	C1
TCGA-EW-A3U0-01	FEMALE	Alive	61	>54	Negative	Negative	Negative	Stage IIIA	T3	N1	M0	0	229	7.63333	Stage III	C1
TCGA-EW-A6SB-01	FEMALE	Alive	62	>54	Negative	Negative	Negative	Stage II	T2	N0	M0	0	760	25.3333	Stage II	C1
TCGA-GI-A2C9-01	FEMALE	Alive	58	>54	Negative	Negative	Negative	Stage IIB	T3	N0	MX	0	711	23.7	Stage II	C1
TCGA-GM-A2DF-01	FEMALE	Alive	53	<=54	Negative	Negative	Negative	Stage IIA	T1	N1	M0	0	1299	43.3	Stage II	C1
TCGA-HN-A2NL-01	FEMALE	Alive	56	>54	Negative	Negative	Negative	Stage IIA	T2	N0	M0	0	79	2.63333	Stage II	C1
TCGA-LL-A441-01	FEMALE	Alive	62	>54	Negative	Negative	Negative	Stage IA	T1	N0	MX	0	91	3.03333	Stage I	C1
TCGA-LL-A73Y-01	FEMALE	Alive	67	>54	Negative	Negative	Negative	Stage IA	T1	N0	MX	0	126	4.2	Stage I	C1
TCGA-OL-A6VO-01	FEMALE	Alive	43	<=54	Negative	Negative	Negative	Stage IA	T1	N0	MX	0	480	16	Stage I	C1
TCGA-S3-AA10-01	FEMALE	Alive	65	>54	Negative	Negative	Negative	Stage IIA	T2	N0	M0	0	241	8.03333	Stage II	C1
TCGA-S3-AA15-01	FEMALE	Alive	51	<=54	Negative	Negative	Negative	Stage IIB	T2	N1	M0 (i+)	0	209	6.96667	Stage II	C1
TCGA-A1-A0SK-01	FEMALE	Dead	54	<=54	Negative	Negative	Negative	Stage IIA	T2	N0	M0	1	967	32.2333	Stage II	C2
TCGA-A2-A0D0-01	FEMALE	Alive	60	>54	Negative	Negative	Negative	Stage IIA	T2	N0	M0	0	643	21.4333	Stage II	C2
TCGA-A2-A0T2-01	FEMALE	Dead	66	>54	Negative	Negative	Negative	Stage IV	T3	N3	M1	1	255	8.5	Stage IV	C2
TCGA-A2-A0YE-01	FEMALE	Alive	48	<=54	Negative	Negative	Negative	Stage IIB	T2	N1	M0	0	253	8.43333	Stage II	C2
TCGA-A7-A6VV-01	FEMALE	Alive	51	<=54	Negative	Negative	Negative	Stage IIA	T2	N0	M0	0	181	6.03333	Stage II	C2
TCGA-A7-A6VY-01	FEMALE	Alive	48	<=54	Negative	Negative	Negative	Stage IIB	T2	N1	M0	0	125	4.16667	Stage II	C2
TCGA-A8-A09X-01	FEMALE	Dead	62	>54	Negative	Negative	Negative	Stage IIIC	T2	N3	M0	1	426	14.2	Stage III	C2
TCGA-AC-A2BK-01	FEMALE	Alive	78	>54	Negative	Negative	Negative	Stage IIIA	T2	N2	MX	0	1172	39.0667	Stage III	C2
TCGA-AC-A2QH-01	FEMALE	Alive	58	>54	Negative	Negative	Negative	Stage IIB	T3	N0	MX	0	31	1.03333	Stage II	C2
TCGA-AC-A2QJ-01	FEMALE	Alive	48	<=54	Negative	Negative	Negative	Stage IIIB	T4	N0	M0	0	69	2.3	Stage III	C2
TCGA-AC-A7VC-01	FEMALE	Alive	56	>54	Negative	Negative	Negative	Stage IIB	T3	N0	MX	0	1	0.0333333	Stage II	C2
TCGA-AN-A0AL-01	FEMALE	Alive	41	<=54	Negative	Negative	Negative	Stage IIIB	T4	N0	M0	0	198	6.6	Stage III	C2
TCGA-AN-A0G0-01	FEMALE	Alive	56	>54	Negative	Negative	Negative	Stage IIA	T2	N0	M0	0	16	0.533333	Stage II	C2
TCGA-AO-A1KR-01	FEMALE	Alive	51	<=54	Negative	Negative	Negative	Stage IIA	T2	N0	M0	0	2141	71.3667	Stage II	C2
TCGA-AR-A5QQ-01	FEMALE	Dead	68	>54	Negative	Negative	Negative	Stage IIIA	T3	N1	M0	1	322	10.7333	Stage III	C2
TCGA-BH-A0E0-01	FEMALE	Alive	38	<=54	Negative	Negative	Negative	Stage IIIC	T3	N3	M0	0	134	4.46667	Stage III	C2
TCGA-BH-A18G-01	FEMALE	Alive	81	>54	Negative	Negative	Negative	Stage IA	T1	N0	M0	0	61	2.03333	Stage I	C2
TCGA-BH-A1EW-01	FEMALE	Dead	38	<=54	Negative	Negative	Negative	Stage IIA	T2	N1	M0	1	1694	56.4667	Stage II	C2
TCGA-C8-A131-01	FEMALE	Alive	82	>54	Negative	Negative	Negative	Stage IIIA	T2	N2	M0	0	14	0.466667	Stage III	C2
TCGA-C8-A26X-01	FEMALE	Alive	58	>54	Negative	Negative	Negative	Stage IIA	T1	N1	M0	0	11	0.366667	Stage II	C2
TCGA-C8-A26Y-01	FEMALE	Alive	90	>54	Negative	Negative	Negative	Stage IIA	T2	N0	M0	0	0	0	Stage II	C2
TCGA-C8-A3M7-01	FEMALE	Alive	60	>54	Negative	Negative	Negative	Stage IIIB	T4	N0	M0	0	1	0.0333333	Stage III	C2
TCGA-D8-A13Z-01	FEMALE	Alive	51	<=54	Negative	Negative	Negative		T2	N2	M0	0	210	7	Stage III	C2
TCGA-D8-A143-01	FEMALE	Alive	51	<=54	Negative	Negative	Negative	Stage IIA	T2	N0	M0	0	172	5.73333	Stage II	C2
TCGA-D8-A1JF-01	FEMALE	Alive	79	>54	Negative	Negative	Negative	Stage IIIA	T1	N2	M0	0	96	3.2	Stage III	C2
TCGA-D8-A27F-01	FEMALE	Alive	40	<=54	Negative	Negative	Negative	Stage IIA	T2	N0	M0	0	106	3.53333	Stage II	C2
TCGA-E2-A150-01	FEMALE	Alive	48	<=54	Negative	Negative	Negative	Stage IIA	T2	N0	M0	0	591	19.7	Stage II	C2
TCGA-E2-A1L7-01	FEMALE	Alive	40	<=54	Negative	Negative	Negative	Stage IIIA	T2	N2	M0	0	633	21.1	Stage III	C2
TCGA-E2-A1LL-01	FEMALE	Alive	73	>54	Negative	Negative	Negative	Stage IIIA	T3	N2	MX	0	1014	33.8	Stage III	C2
TCGA-E9-A5FL-01	FEMALE	Alive	65	>54	Negative	Negative	Negative	Stage IIB	T3	N0	M0	0	8	0.266667	Stage II	C2
TCGA-EW-A1OV-01	FEMALE	Alive	56	>54	Negative	Negative	Negative	Stage IIB	T2	N1	MX	0	523	17.4333	Stage II	C2
TCGA-EW-A1P4-01	FEMALE	Alive	43	<=54	Negative	Negative	Negative	Stage IIA	T2	N0	M0	0	501	16.7	Stage II	C2
TCGA-GM-A2DB-01	FEMALE	Alive	62	>54	Negative	Negative	Negative	Stage IIA	T2	N0	M0	0	1616	53.8667	Stage II	C2
TCGA-GM-A2DH-01	FEMALE	Alive	58	>54	Negative	Negative	Negative	Stage I	T1	N0	M0	0	1286	42.8667	Stage I	C2
TCGA-LL-A5YO-01	FEMALE	Alive	50	<=54	Negative	Negative	Negative	Stage IA	T1	N0	MX	0	97	3.23333	Stage I	C2

## Sheet: GSE25066
Table S2. The clinical features of the GSE25066-TNBC cohorts.
patients ID	pStage	Tstage	Nstage	Grade	OS	metaNTP
GSM615098	II	T3	N0	3	0	CS1
GSM615099	II	T2	N1	4=Indeterminate	0	CS1
GSM615101	III	T4	N0	3	0	CS1
GSM615107	III	T3	N1	4=Indeterminate	0	CS1
GSM615109	III	T3	N1	4=Indeterminate	1	CS1
GSM615112	III	T3	N1	4=Indeterminate	1	CS1
GSM615113	II	T2	N1	4=Indeterminate	1	CS1
GSM615115	Inflammatory	T4	N1	2	1	CS1
GSM615136	III	T3	N1	3	1	CS1
GSM615146	II	T2	N0	3	0	CS1
GSM615148	III	T3	N1	3	0	CS1
GSM615149	III	T3	N2	3	1	CS1
GSM615151	II	T2	N0	2	0	CS1
GSM615154	II	T2	N1	3	0	CS1
GSM615156	II	T2	N1	3	0	CS1
GSM615169	III	T3	N1	3	0	CS1
GSM615181	III	T3	N1	3	0	CS1
GSM615190	II	T2	N0	3	0	CS1
GSM615193	I	T1	N0	3	0	CS1
GSM615211	II	T2	N1	3	0	CS1
GSM615212	II	T2	N0	3	0	CS1
GSM615213	III	T3	N2	3	0	CS1
GSM615225	III	T4	N3	3	0	CS1
GSM615240	II	T2	N1	3	0	CS1
GSM615244	II	T1	N1	3	0	CS1
GSM615251	II	T2	N1	3	0	CS1
GSM615255	III	T4	N2	3	1	CS1
GSM615264	II	T2	N0	3	0	CS1
GSM615270	III	T4	N2	3	0	CS1
GSM615284	III	T4	N2	3	0	CS1
GSM615287	II	T2	N0	2	1	CS1
GSM615288	I	T1	N0	3	0	CS1
GSM615291	II	T2	N1	3	1	CS1
GSM615293	II	T2	N1	3	1	CS1
GSM615295	III	T4	N3	3	0	CS1
GSM615300	III	T2	N3	3	0	CS1
GSM615301	III	T4	N3	3	1	CS1
GSM615303	III	T4	N2	3	0	CS1
GSM615307	II	T2	N1	3	0	CS1
GSM615317	III	T2	N3	3	0	CS1
GSM615320	III	T2	N2	3	1	CS1
GSM615321	II	T2	N1	3	0	CS1
GSM615323	III	T4	N3	3	0	CS1
GSM615325	III	T1	N3	3	0	CS1
GSM615327	II	T3	N0	3	1	CS1
GSM615334	III	T3	N3	3	0	CS1
GSM615335	II	T2	N1	3	1	CS1
GSM615338	II	T2	N1	3	0	CS1
GSM615346	II	T2	N1	3	0	CS1
GSM615348	II	T3	N0	3	0	CS1
GSM615354	III	T2	N3	2	0	CS1
GSM615357	II	T2	N1	3	0	CS1
GSM615359	III	T4	N2	3	0	CS1
GSM615363	II	T2	N0	3	0	CS1
GSM615368	II	T2	N1	3	1	CS1
GSM615369	III	T2	N2	3	0	CS1
GSM615371	II	T2	N1	3	0	CS1
GSM615372	II	T2	N1	3	0	CS1
GSM615376	II	T2	N1	2	1	CS1
GSM615378	III	T2	N3	3	0	CS1
GSM615382	II	T2	N0	3	0	CS1
GSM615384	III	T3	N1	3	0	CS1
GSM615385	III	T3	N1	2	0	CS1
GSM615390	III	T2	N2	3	0	CS1
GSM615392	III	T4	N2	3	1	CS1
GSM615394	II	T2	N0	3	0	CS1
GSM615396	III	T3	N1	3	0	CS1
GSM615397	II	T2	N1	2	0	CS1
GSM615637	II	T3	N0	3	0	CS1
GSM615644	III	T3	N1	3	0	CS1
GSM615650	II	T3	N0	3	0	CS1
GSM615651	II	T2	N1	2	1	CS1
GSM615657	III	T3	N2	3	1	CS1
GSM615660	III	T2	N3	3	0	CS1
GSM615661	II	T2	N1	3	0	CS1
GSM615666	III	T3	N1	3	0	CS1
GSM615671	II	T3	N0	2	0	CS1
GSM615677	III	T3	N3	3	0	CS1
GSM615680	II	T3	N0	3	0	CS1
GSM615681	II	T2	N0	Missing	1	CS1
GSM615687	II	T3	N0	3	1	CS1
GSM615699	III	T3	N1	3	0	CS1
GSM615714	II	T2	N1	3	0	CS1
GSM615715	II	T2	N0	3	0	CS1
GSM615716	III	T3	N2	3	0	CS1
GSM615744	II	T2	N0	3	0	CS1
GSM615746	III	T2	N3	2	1	CS1
GSM615763	II	T2	N0	3	0	CS1
GSM615764	II	T2	N0	3	0	CS1
GSM615769	II	T2	N1	3	1	CS1
GSM615771	III	T3	N2	3	1	CS1
GSM615773	II	T2	N1	2	0	CS1
GSM615776	III	T3	N2	3	1	CS1
GSM615780	III	T3	N1	3	0	CS1
GSM615787	III	T3	N1	3	1	CS1
GSM615800	III	T4	N0	3	1	CS1
GSM615804	III	T3	N1	3	0	CS1
GSM615813	II	T3	N0	3	0	CS1
GSM615827	II	T2	N1	3	0	CS1
GSM615104	III	T3	N3	4=Indeterminate	1	CS2
GSM615106	III	T3	N1	4=Indeterminate	0	CS2
GSM615111	Inflammatory	T4	N1	4=Indeterminate	1	CS2
GSM615118	II	T2	N1	3	0	CS2
GSM615119	II	T2	N1	3	1	CS2
GSM615135	II	T2	N1	3	0	CS2
GSM615145	III	T3	N1	3	0	CS2
GSM615160	III	T3	N1	3	1	CS2
GSM615164	II	T3	N0	3	0	CS2
GSM615167	III	T2	N2	2	0	CS2
GSM615175	II	T3	N0	3	0	CS2
GSM615182	II	T2	N0	3	0	CS2
GSM615185	I	T1	N0	3	1	CS2
GSM615188	II	T2	N0	2	0	CS2
GSM615195	III	T4	N2	3	1	CS2
GSM615197	III	T2	N2	3	0	CS2
GSM615209	III	T2	N3	3	1	CS2
GSM615215	II	T2	N1	3	0	CS2
GSM615218	III	T4	N3	3	1	CS2
GSM615223	III	T3	N1	3	1	CS2
GSM615229	III	T4	N3	2	0	CS2
GSM615242	III	T3	N1	3	0	CS2
GSM615250	II	T1	N1	3	0	CS2
GSM615263	III	T4	N1	3	0	CS2
GSM615265	II	T2	N1	3	0	CS2
GSM615275	III	T4	N1	2	1	CS2
GSM615276	III	T3	N1	3	0	CS2
GSM615297	II	T2	N1	3	1	CS2
GSM615315	III	T4	N3	3	1	CS2
GSM615319	III	T2	N3	3	1	CS2
GSM615322	III	T4	N2	3	1	CS2
GSM615324	II	T1	N1	3	0	CS2
GSM615330	III	T3	N1	3	1	CS2
GSM615336	II	T2	N1	3	0	CS2
GSM615342	II	T2	N1	2	0	CS2
GSM615344	III	T2	N3	3	1	CS2
GSM615345	II	T2	N1	2	0	CS2
GSM615347	II	T2	N0	3	1	CS2
GSM615356	II	T2	N0	3	0	CS2
GSM615364	III	T2	N2	3	0	CS2
GSM615379	III	T4	N1	3	0	CS2
GSM615380	III	T3	N2	3	1	CS2
GSM615387	II	T2	N1	3	0	CS2
GSM615393	III	T3	N2	3	0	CS2
GSM615403	III	T4	N1	2	1	CS2
GSM615405	III	T4	N2	3	1	CS2
GSM615639	III	T3	N1	3	1	CS2
GSM615640	II	T3	N0	3	1	CS2
GSM615649	III	T3	N2	3	1	CS2
GSM615658	II	T2	N1	3	0	CS2
GSM615667	III	T3	N1	3	0	CS2
GSM615668	III	T2	N2	3	1	CS2
GSM615672	II	T3	N0	Missing	0	CS2
GSM615674	II	T1	N1	3	1	CS2
GSM615689	II	T3	N0	3	1	CS2
GSM615691	II	T2	N1	3	1	CS2
GSM615694	II	T2	N1	3	0	CS2
GSM615696	II	T2	N1	3	1	CS2
GSM615707	II	T2	N0	3	0	CS2
GSM615712	II	T2	N1	3	1	CS2
GSM615727	III	T2	N2	3	0	CS2
GSM615733	II	T2	N0	3	0	CS2
GSM615739	II	T3	N0	3	1	CS2
GSM615742	III	T2	N3	3	0	CS2
GSM615751	II	T2	N1	3	0	CS2
GSM615757	I	T1	N0	2	1	CS2
GSM615762	III	T3	N1	3	0	CS2
GSM615766	II	T2	N1	3	0	CS2
GSM615784	II	T2	N1	3	0	CS2
GSM615785	III	T4	N2	2	1	CS2
GSM615793	III	T4	N0	Missing	0	CS2
GSM615801	III	T4	N3	2	1	CS2
GSM615803	III	T4	N1	Missing	0	CS2
GSM615805	III	T2	N1	Missing	1	CS2
GSM615806	III	T4	N2	Missing	1	CS2
GSM615812	III	T4	N2	Missing	1	CS2
GSM615823	III	T3	N1	3	1	CS2
GSM615824	II	T2	N0	3	0	CS2
GSM615828	II	T2	N0	1	0	CS2

## Sheet: GSE21653
Table S2. The clinical features of the GSE21653-TNBC cohorts.
patients ID	Age	Histology	Tstage	Nstage	SBR_Grade	p53	ki67	OS	metaNTP
GSM540117	<=56	IDC	T3	1	2	0	1	1	CS1
GSM540118	>56	IDC	T2	0	2	1	1	0	CS1
GSM540130	>56	IDC	T3	1	3	1	1	0	CS1
GSM540132	>56	IDC	T1	0	3	1	1	0	CS1
GSM540140	<=56	IDC	T3	1	3	1	1	1	CS1
GSM540146	>56	IDC	T2	1	3	1	1	1	CS1
GSM540158	<=56	IDC	T1	0	1	0	1	0	CS1
GSM540167	<=56	IDC	T2	1	3	1	1	1	CS1
GSM540181	<=56	IDC	T2	0	3	0	1	0	CS1
GSM540183	>56	IDC	T1	0	2	1	1	1	CS1
GSM540209	<=56	IDC	T2	0	3	1	1	0	CS1
GSM540214	>56	IDC	T2	0	3	0	1	0	CS1
GSM540215	<=56	IDC	T2	0	3	0	1	0	CS1
GSM540219	<=56	other	T3	1	3	0	1	0	CS1
GSM540237	>56	ILC	T2	1	2	1	1	0	CS1
GSM540238	<=56	IDC	T2	1	3	1	0	1	CS1
GSM540242	<=56	IDC	T3	0	1	0	1	0	CS1
GSM540248	<=56	IDC	T2	0	3	1	1	0	CS1
GSM540249	>56	IDC	T1	0	3	1	1	0	CS1
GSM540254	<=56	IDC	T3	1	3	1	1	0	CS1
GSM540255	>56	IDC	T2	0	2	1	1	0	CS1
GSM540256	<=56	IDC	T2	0	3	0	1	0	CS1
GSM540260	>56	IDC	T2	0	3	1	1	0	CS1
GSM540264	>56	IDC	T3	1	3	0	1	0	CS1
GSM540271	<=56	IDC	T2	0	3	0	1	0	CS1
GSM540273	>56	IDC	T3	1	3	0	1	1	CS1
GSM540276	>56	IDC	T3	0	3	1	1	1	CS1
GSM540281	<=56	IDC	T3	1	3	Missing	1	0	CS1
GSM540285	<=56	IDC	T2	0	3	1	1	0	CS1
GSM540288	<=56	IDC	Missing	0	3	Missing	Missing	0	CS1
GSM540292	<=56	IDC	T2	0	3	Missing	1	0	CS1
GSM540293	<=56	IDC	T2	1	3	Missing	1	1	CS1
GSM540294	<=56	IDC	T2	0	3	Missing	Missing	0	CS1
GSM540302	<=56	IDC	T1	0	3	Missing	Missing	1	CS1
GSM540314	<=56	Missing	T2	1	2	Missing	Missing	Missing	CS1
GSM540348	>56	IDC	T2	0	3	1	1	0	CS1
GSM540351	>56	IDC	T1	0	3	Missing	1	1	CS1
GSM540352	<=56	IDC	T3	1	3	Missing	1	1	CS1
GSM540355	>56	IDC	T1	0	3	Missing	1	0	CS1
GSM540357	<=56	IDC	T2	1	3	1	1	0	CS1
GSM540359	<=56	IDC	T2	1	2	Missing	1	0	CS1
GSM540360	>56	IDC	T2	0	3	1	1	0	CS1
GSM540361	<=56	IDC	T2	1	3	Missing	Missing	0	CS1
GSM540362	<=56	IDC	T2	0	3	1	1	0	CS1
GSM540365	<=56	ILC	T2	1	3	Missing	0	0	CS1
GSM540366	>56	ILC	T2	1	3	Missing	1	1	CS1
GSM540367	<=56	other	T3	0	1	Missing	0	0	CS1
GSM540368	<=56	IDC	T2	0	3	Missing	Missing	0	CS1
GSM540369	<=56	IDC	T3	1	3	Missing	Missing	0	CS1
GSM540371	>56	IDC	T3	1	3	Missing	Missing	1	CS1
GSM540372	>56	IDC	T2	1	3	Missing	Missing	0	CS1
GSM540373	>56	IDC	T2	1	3	Missing	Missing	0	CS1
GSM540113	<=56	IDC	T1	1	2	0	Missing	1	CS2
GSM540115	>56	IDC	T1	0	1	0	Missing	0	CS2
GSM540119	>56	IDC	T3	1	3	0	1	1	CS2
GSM540123	>56	IDC	T3	1	3	0	1	1	CS2
GSM540125	>56	IDC	T2	0	3	0	1	0	CS2
GSM540127	<=56	other	T2	0	3	0	1	1	CS2
GSM540138	<=56	IDC	T2	0	3	0	1	1	CS2
GSM540143	<=56	TUB	T2	0	1	0	Missing	0	CS2
GSM540144	<=56	IDC	T2	0	2	0	0	0	CS2
GSM540151	>56	IDC	T2	0	2	1	1	0	CS2
GSM540157	>56	ILC	T2	0	1	1	1	1	CS2
GSM540159	>56	IDC	T1	0	1	0	Missing	0	CS2
GSM540160	>56	ILC	T2	0	3	0	1	0	CS2
GSM540164	>56	IDC	T1	0	3	0	1	0	CS2
GSM540176	>56	IDC	T3	0	3	1	1	1	CS2
GSM540178	>56	ILC	T3	0	3	0	0	0	CS2
GSM540179	<=56	IDC	T1	1	2	0	Missing	0	CS2
GSM540195	>56	IDC	T1	0	3	0	1	0	CS2
GSM540201	<=56	IDC	T3	0	2	0	1	1	CS2
GSM540250	>56	IDC	T1	0	3	0	1	0	CS2
GSM540261	>56	IDC	T3	0	3	1	1	0	CS2
GSM540263	<=56	IDC	T2	0	2	0	1	0	CS2
GSM540308	<=56	ILC	Missing	Missing	Missing	1	Missing	Missing	CS2
GSM540339	<=56	other	T1	0	2	0	0	1	CS2
GSM540345	>56	other	T2	1	3	Missing	Missing	1	CS2
GSM540346	<=56	IDC	T2	1	3	Missing	0	1	CS2
GSM540349	>56	ILC	T3	1	2	1	Missing	1	CS2
GSM540350	>56	ILC	T3	Missing	2	0	1	1	CS2
GSM540353	>56	IDC	T3	0	3	1	1	0	CS2
GSM540354	>56	IDC	T2	1	2	Missing	1	0	CS2
GSM540356	<=56	IDC	T2	0	3	0	1	0	CS2
GSM540358	>56	IDC	T2	1	3	1	1	0	CS2
GSM540363	>56	IDC	T1	0	3	Missing	Missing	0	CS2
GSM540364	<=56	IDC	T2	0	2	Missing	1	0	CS2
GSM540370	>56	IDC	T2	1	3	Missing	Missing	0	CS2

## Sheet: GSE103091
Table S2. The clinical features of the GSE10309-TNBC cohorts.
patients ID	Age	OS	metaNTP
GSM1419943	>56	1	CS1
GSM1419945	<=56	1	CS1
GSM1419947	<=56	0	CS1
GSM1419948	>56	0	CS1
GSM1419949	>56	0	CS1
GSM1419951	<=56	0	CS1
GSM1419952	>56	0	CS1
GSM1419953	>56	1	CS1
GSM1419956	<=56	0	CS1
GSM1419958	<=56	0	CS1
GSM1419968	<=56	0	CS1
GSM1419971	>56	1	CS1
GSM1419972	<=56	0	CS1
GSM1419974	<=56	1	CS1
GSM1419975	<=56	0	CS1
GSM1419976	>56	0	CS1
GSM1419977	<=56	0	CS1
GSM1419978	>56	0	CS1
GSM1419980	<=56	0	CS1
GSM1419982	<=56	0	CS1
GSM1419986	<=56	0	CS1
GSM1419987	>56	0	CS1
GSM1419988	<=56	0	CS1
GSM1419992	<=56	0	CS1
GSM1419993	>56	0	CS1
GSM1419995	<=56	1	CS1
GSM1419996	<=56	0	CS1
GSM1419998	>56	0	CS1
GSM1419999	>56	0	CS1
GSM1420000	<=56	0	CS1
GSM1420001	>56	0	CS1
GSM1420002	>56	1	CS1
GSM1420004	<=56	0	CS1
GSM1420005	>56	1	CS1
GSM1420006	<=56	0	CS1
GSM1420008	<=56	0	CS1
GSM1420009	<=56	0	CS1
GSM1420010	>56	1	CS1
GSM1420013	<=56	0	CS1
GSM1420014	<=56	0	CS1
GSM1420016	>56	0	CS1
GSM1420020	>56	0	CS1
GSM1420021	<=56	1	CS1
GSM1420022	<=56	0	CS1
GSM1420024	<=56	0	CS1
GSM1420025	<=56	0	CS1
GSM1420026	<=56	0	CS1
GSM1420027	<=56	0	CS1
GSM1420029	<=56	0	CS1
GSM1420033	>56	0	CS1
GSM1420036	<=56	0	CS1
GSM1420037	<=56	0	CS1
GSM1420039	>56	1	CS1
GSM1420041	>56	1	CS1
GSM1420043	>56	1	CS1
GSM1420044	<=56	0	CS1
GSM1420045	<=56	0	CS1
GSM1420047	<=56	0	CS1
GSM1420048	>56	0	CS1
GSM1420050	<=56	0	CS1
GSM1420053	<=56	0	CS1
GSM1420054	>56	0	CS1
GSM1420055	<=56	0	CS1
GSM1420056	<=56	0	CS1
GSM1420056	<=56	0	CS1
GSM2202784	Missing	Missing	CS1
GSM2202785	Missing	Missing	CS1
GSM2202787	Missing	Missing	CS1
GSM2202789	Missing	Missing	CS1
GSM2202794	Missing	Missing	CS1
GSM2202795	Missing	Missing	CS1
GSM2202796	Missing	Missing	CS1
GSM2202798	Missing	Missing	CS1
GSM2202800	Missing	Missing	CS1
GSM2202801	Missing	Missing	CS1
GSM2202802	Missing	Missing	CS1
GSM2202804	Missing	Missing	CS1
GSM2202805	Missing	Missing	CS1
GSM2202808	Missing	Missing	CS1
GSM2202809	Missing	Missing	CS1
GSM2202810	Missing	Missing	CS1
GSM2202811	Missing	Missing	CS1
GSM2202812	Missing	Missing	CS1
GSM2202813	Missing	Missing	CS1
GSM2202814	Missing	Missing	CS1
GSM2202816	Missing	Missing	CS1
GSM2202817	Missing	Missing	CS1
GSM2202818	Missing	Missing	CS1
GSM2202821	Missing	Missing	CS1
GSM2202822	Missing	Missing	CS1
GSM2202826	Missing	Missing	CS1
GSM2202828	Missing	Missing	CS1
GSM2202829	Missing	Missing	CS1
GSM2202830	Missing	Missing	CS1
GSM2202831	Missing	Missing	CS1
GSM2202832	Missing	Missing	CS1
GSM2202833	Missing	Missing	CS1
GSM2202834	Missing	Missing	CS1
GSM2202835	Missing	Missing	CS1
GSM2202839	Missing	Missing	CS1
GSM2202840	Missing	Missing	CS1
GSM2202841	Missing	Missing	CS1
GSM2202844	Missing	Missing	CS1
GSM2202846	Missing	Missing	CS1
GSM2202848	Missing	Missing	CS1
GSM2202852	Missing	Missing	CS1
GSM2202854	Missing	Missing	CS1
GSM2202855	Missing	Missing	CS1
GSM2202856	Missing	Missing	CS1
GSM2202856	Missing	Missing	CS1
GSM2202859	Missing	Missing	CS1
GSM2202861	Missing	Missing	CS1
GSM2202865	Missing	Missing	CS1
GSM2202866	Missing	Missing	CS1
GSM2202868	Missing	Missing	CS1
GSM2202870	Missing	Missing	CS1
GSM2202872	Missing	Missing	CS1
GSM2202873	Missing	Missing	CS1
GSM2202874	Missing	Missing	CS1
GSM2202875	Missing	Missing	CS1
GSM2202876	Missing	Missing	CS1
GSM2202877	Missing	Missing	CS1
GSM2202880	Missing	Missing	CS1
GSM2202881	Missing	Missing	CS1
GSM2202882	Missing	Missing	CS1
GSM2202885	Missing	Missing	CS1
GSM2202886	Missing	Missing	CS1
GSM2202887	Missing	Missing	CS1
GSM2202888	Missing	Missing	CS1
GSM2202889	Missing	Missing	CS1
GSM2202893	Missing	Missing	CS1
GSM2202896	Missing	Missing	CS1
GSM2202897	Missing	Missing	CS1
GSM2202900	Missing	Missing	CS1
GSM2202901	Missing	Missing	CS1
GSM2202902	Missing	Missing	CS1
GSM2202903	Missing	Missing	CS1
GSM2202905	Missing	Missing	CS1
GSM2202906	Missing	Missing	CS1
GSM2202908	Missing	Missing	CS1
GSM2202909	Missing	Missing	CS1
GSM2202910	Missing	Missing	CS1
GSM2202911	Missing	Missing	CS1
GSM2202913	Missing	Missing	CS1
GSM1419942	>56	1	CS2
GSM1419944	>56	1	CS2
GSM1419946	>56	1	CS2
GSM1419950	>56	1	CS2
GSM1419954	>56	0	CS2
GSM1419955	>56	0	CS2
GSM1419956	>56	1	CS2
GSM1419969	<=56	1	CS2
GSM1419970	<=56	0	CS2
GSM1419973	>56	1	CS2
GSM1419979	>56	0	CS2
GSM1419981	<=56	0	CS2
GSM1419983	>56	0	CS2
GSM1419984	>56	0	CS2
GSM1419985	>56	0	CS2
GSM1419989	<=56	0	CS2
GSM1419990	<=56	0	CS2
GSM1419991	>56	1	CS2
GSM1419994	>56	1	CS2
GSM1419997	<=56	0	CS2
GSM1420003	<=56	0	CS2
GSM1420007	<=56	0	CS2
GSM1420011	>56	0	CS2
GSM1420012	>56	1	CS2
GSM1420015	>56	0	CS2
GSM1420017	>56	0	CS2
GSM1420018	>56	1	CS2
GSM1420019	>56	1	CS2
GSM1420023	>56	0	CS2
GSM1420028	<=56	1	CS2
GSM1420030	>56	0	CS2
GSM1420031	>56	0	CS2
GSM1420032	>56	0	CS2
GSM1420034	>56	0	CS2
GSM1420035	<=56	1	CS2
GSM1420038	>56	1	CS2
GSM1420040	>56	0	CS2
GSM1420042	<=56	0	CS2
GSM1420046	>56	0	CS2
GSM1420049	>56	0	CS2
GSM1420051	<=56	1	CS2
GSM1420052	<=56	0	CS2
GSM2202783	Missing	Missing	CS2
GSM2202786	Missing	Missing	CS2
GSM2202788	Missing	Missing	CS2
GSM2202790	Missing	Missing	CS2
GSM2202791	Missing	Missing	CS2
GSM2202792	Missing	Missing	CS2
GSM2202793	Missing	Missing	CS2
GSM2202797	Missing	Missing	CS2
GSM2202799	Missing	Missing	CS2
GSM2202803	Missing	Missing	CS2
GSM2202806	Missing	Missing	CS2
GSM2202807	Missing	Missing	CS2
GSM2202815	Missing	Missing	CS2
GSM2202819	Missing	Missing	CS2
GSM2202820	Missing	Missing	CS2
GSM2202823	Missing	Missing	CS2
GSM2202824	Missing	Missing	CS2
GSM2202825	Missing	Missing	CS2
GSM2202827	Missing	Missing	CS2
GSM2202836	Missing	Missing	CS2
GSM2202837	Missing	Missing	CS2
GSM2202838	Missing	Missing	CS2
GSM2202842	Missing	Missing	CS2
GSM2202843	Missing	Missing	CS2
GSM2202845	Missing	Missing	CS2
GSM2202847	Missing	Missing	CS2
GSM2202849	Missing	Missing	CS2
GSM2202850	Missing	Missing	CS2
GSM2202851	Missing	Missing	CS2
GSM2202853	Missing	Missing	CS2
GSM2202858	Missing	Missing	CS2
GSM2202860	Missing	Missing	CS2
GSM2202862	Missing	Missing	CS2
GSM2202863	Missing	Missing	CS2
GSM2202864	Missing	Missing	CS2
GSM2202867	Missing	Missing	CS2
GSM2202869	Missing	Missing	CS2
GSM2202871	Missing	Missing	CS2
GSM2202878	Missing	Missing	CS2
GSM2202879	Missing	Missing	CS2
GSM2202883	Missing	Missing	CS2
GSM2202884	Missing	Missing	CS2
GSM2202890	Missing	Missing	CS2
GSM2202891	Missing	Missing	CS2
GSM2202892	Missing	Missing	CS2
GSM2202894	Missing	Missing	CS2
GSM2202895	Missing	Missing	CS2
GSM2202898	Missing	Missing	CS2
GSM2202899	Missing	Missing	CS2
GSM2202904	Missing	Missing	CS2
GSM2202907	Missing	Missing	CS2
GSM2202912	Missing	Missing	CS2

## Sheet: metabric
Table S2. The clinical features of the Metabric-TNBC cohorts.
patients ID	GRADE	TUMOR_SIZE		TUMOR_STAGE	TMB_NONSYNONYMOUS	metaNTP
MB-0316	G3	(20	50]	2	Low	CS1
MB-0658	G3	(20	50]	2	Low	CS1
MB-0420	G3	(0	20]	1	Low	CS1
MB-0540	G1	(0	20]	1	Low	CS1
MB-0157	G3	(20	50]	2	Low	CS1
MB-0401	G3	(0	20]	1	Low	CS1
MB-0372	G3	(0	20]	1	Low	CS1
MB-0164	G3	(0	20]	2	Low	CS1
MB-0516	G3	(0	20]	1	Low	CS1
MB-0400	G3	(0	20]	1	Low	CS1
MB-0500	G3	(20	50]	2	Low	CS1
MB-0206	G3	(20	50]	2	High	CS1
MB-0664	G3	(50	160]	3	High	CS1
MB-0446	G3	(20	50]	2	Low	CS1
MB-0115	G3	(20	50]	2	Low	CS1
MB-0608	G3	(20	50]	2	High	CS1
MB-0481	G3	(0	20]	1	Low	CS1
MB-0220	G3	(0	20]	2	Low	CS1
MB-0869	G3	(20	50]	2	Low	CS1
MB-4622	G3	(20	50]	2	Low	CS1
MB-4717	G3	(20	50]	2	Low	CS1
MB-4715	G3	(20	50]	2	High	CS1
MB-5323	G3	(0	20]	1	Low	CS1
MB-4911	G3	(0	20]	2	Low	CS1
MB-4888	G3	(0	20]	1	High	CS1
MB-5115	G3	(20	50]	2	Low	CS1
MB-4732	G3	(20	50]	2	Low	CS1
MB-5236	G3	(50	160]	3	Low	CS1
MB-5232	G2	(0	20]	1	Low	CS1
MB-5145	G3	(20	50]	2	Low	CS1
MB-4938	G2	(20	50]	2	High	CS1
MB-5065	G3	(0	20]	1	Low	CS1
MB-5258	G3	(20	50]	2	Low	CS1
MB-5421	G3	(0	20]	1	Low	CS1
MB-5348	G3	(0	20]	2	Low	CS1
MB-5299	G3	(20	50]	2	High	CS1
MB-5100	G3	(0	20]	2	High	CS1
MB-5427	G2	(20	50]	2	High	CS1
MB-5390	G3	(0	20]	3	Low	CS1
MB-5223	G2	(20	50]	2	Low	CS1
MB-5616	G3	(0	20]	2	Low	CS1
MB-5526	G3	(0	20]	1	High	CS1
MB-5531	G2	(0	20]	1	High	CS1
MB-5560	G2	(0	20]	1	Low	CS1
MB-5529	G3	(20	50]	2	Low	CS1
MB-4146	G3	(0	20]	2	Low	CS1
MB-2957	G3	(20	50]	2	Low	CS1
MB-3046	G3	(20	50]	1	Low	CS1
MB-3067	G3	(0	20]	2	Low	CS1
MB-3014	G3	(0	20]	2	Low	CS1
MB-3476	G3	(0	20]	1	Low	CS1
MB-3277	G3	(20	50]	2	High	CS1
MB-3271	G3	(0	20]	1	High	CS1
MB-3292	G3	(0	20]	1	Low	CS1
MB-2917	G3	(20	50]	2	Low	CS1
MB-3706	G3	(0	20]	1	Low	CS1
MB-2912	G3	(0	20]	3	Low	CS1
MB-3058	G3	(20	50]	2	High	CS1
MB-3057	G3	(20	50]	2	Low	CS1
MB-3395	G3	(0	20]	1	High	CS1
MB-2857	G3	(20	50]	2	Low	CS1
MB-2827	G3	(0	20]	2	Low	CS1
MB-3702	G3	(0	20]	2	Low	CS1
MB-3502	G3	(20	50]	2	Low	CS1
MB-3567	G3	(20	50]	2	Low	CS1
MB-3752	G3	(0	20]	1	Low	CS1
MB-0062	G3	(0	20]	1	Low	CS1
MB-2724	G3	(0	20]	1	Low	CS1
MB-3062	G3	(0	20]	1	Low	CS1
MB-4707	G3	(20	50]	2	High	CS1
MB-3297	G3	(20	50]	2	High	CS1
MB-3001	G3	(0	20]	2	High	CS1
MB-3500	G3	(20	50]	1	High	CS1
MB-3218	G3	(0	20]	2	Low	CS1
MB-3211	G3	(0	20]	1	High	CS1
MB-2771	G3	(0	20]	1	High	CS1
MB-2993	G3	(0	20]	1	Low	CS1
MB-2904	G3	(20	50]	2	High	CS1
MB-2850	G3	(20	50]	3	Low	CS1
MB-2833	G3	(20	50]	2	Low	CS1
MB-4769	G3	(20	50]	2	High	CS1
MB-4679	G3	(0	20]	1	Low	CS1
MB-4660	G3	(20	50]	2	High	CS1
MB-2718	G2	(0	20]	2	Low	CS1
MB-4974	G3	(0	20]	1	Low	CS1
MB-4865	G3	(20	50]	2	High	CS1
MB-4416	G3	(20	50]	2	Low	CS1
MB-4407	G3	(0	20]	1	High	CS1
MB-4893	G3	(0	20]	2	High	CS1
MB-4942	G3	(20	50]	2	High	CS1
MB-5295	G2	(20	50]	2	High	CS1
MB-5335	G3	(20	50]	2	Low	CS1
MB-5135	G3	(20	50]	2	High	CS1
MB-4880	G3	(20	50]	2	High	CS1
MB-5057	G3	(0	20]	1	High	CS1
MB-5440	G3	(0	20]	2	High	CS1
MB-5298	G3	(20	50]	2	Low	CS1
MB-4332	G3	(0	20]	1	Low	CS1
MB-6143	G3	(20	50]	2	High	CS1
MB-5225	G3	(20	50]	2	High	CS1
MB-4024	G3	(20	50]	2	High	CS1
MB-6237	G3	(0	20]	1	Low	CS1
MB-5173	G3	(20	50]	2	High	CS1
MB-4931	G3	(20	50]	2	High	CS1
MB-0265	G2	(20	50]	2	Low	CS1
MB-0191	G3	(20	50]	2	Low	CS1
MB-0558	G3	(20	50]	2	High	CS1
MB-0639	G3	(0	20]	1	Low	CS1
MB-6251	G3	(20	50]	2	High	CS1
MB-0489	G3	(0	20]	1	Low	CS1
MB-5450	G3	(0	20]	1	High	CS1
MB-0100	G3	(20	50]	2	Low	CS1
MB-5572	G3	(0	20]	1	Low	CS1
MB-5655	G3	(20	50]	2	High	CS1
MB-0200	G3	(20	50]	2	Low	CS1
MB-0278	G3	(50	160]	3	Low	CS1
MB-0414	G3	(20	50]	2	High	CS1
MB-0396	G3	(20	50]	2	High	CS1
MB-0874	G3	(20	50]	2	Low	CS1
MB-0582	G3	(20	50]	2	High	CS1
MB-0901	G3	(20	50]	2	Low	CS1
MB-0149	G3	(20	50]	2	Low	CS1
MB-0350	G3	(50	160]	2	High	CS1
MB-0303	G3	(0	20]	1	Low	CS1
MB-0174	G3	(20	50]	2	Low	CS1
MB-5547	G3	(20	50]	2	Low	CS1
MB-5465	G3	(20	50]	2	High	CS1
MB-0906	G3	(20	50]	2	Low	CS2
MB-0249	G3	(0	20]	1	Low	CS2
MB-0660	G3	(50	160]	1	Low	CS2
MB-0653	G3	(20	50]	2	High	CS2
MB-0292	G3	(50	160]	2	Low	CS2
MB-0453	G3	(50	160]	3	Low	CS2
MB-0494	G3	(20	50]	3	Low	CS2
MB-0221	G3	(0	20]	2	High	CS2
MB-0352	G3	(0	20]	1	Low	CS2
MB-0581	G3	(20	50]	2	Low	CS2
MB-0613	G2	(50	160]	3	Low	CS2
MB-0214	G3	(20	50]	2	Low	CS2
MB-0424	G3	(50	160]	3	Low	CS2
MB-0354	G3	(0	20]	2	High	CS2
MB-0893	G3	(20	50]	2	Low	CS2
MB-0294	G2	(0	20]	2	Low	CS2
MB-0238	G3	(20	50]	2	Low	CS2
MB-0525	G3	(20	50]	2	High	CS2
MB-4640	G3	(20	50]	2	High	CS2
MB-4667	G3	(0	20]	1	High	CS2
MB-5281	G3	(0	20]	1	High	CS2
MB-5052	G3	(20	50]	2	Low	CS2
MB-5041	G3	(0	20]	1	Low	CS2
MB-5072	G3	(20	50]	2	High	CS2
MB-4733	G3	(0	20]	2	High	CS2
MB-4993	G3	(20	50]	2	High	CS2
MB-5222	G3	(0	20]	1	Low	CS2
MB-4992	G2	(20	50]	2	High	CS2
MB-5392	G3	(0	20]	1	High	CS2
MB-5058	G3	(0	20]	2	High	CS2
MB-5408	G2	(0	20]	1	High	CS2
MB-5446	G3	(20	50]	2	High	CS2
MB-5209	G3	(50	160]	2	High	CS2
MB-5213	G3	(20	50]	3	High	CS2
MB-5634	G3	(20	50]	2	Low	CS2
MB-5651	G3	(20	50]	2	High	CS2
MB-5551	G3	(20	50]	2	High	CS2
MB-2963	G2	(0	20]	3	Low	CS2
MB-3063	G3	(0	20]	3	High	CS2
MB-2754	G2	(20	50]	1	Low	CS2
MB-2753	G3	(20	50]	2	High	CS2
MB-2556	G2	(0	20]	2	Low	CS2
MB-2922	G3	(20	50]	3	High	CS2
MB-3453	G3	(20	50]	2	High	CS2
MB-2842	G3	(20	50]	2	High	CS2
MB-2849	G3	(20	50]	1	Low	CS2
MB-3123	G3	(20	50]	3	Low	CS2
MB-2834	G2	(0	20]	1	High	CS2
MB-0079	G3	(20	50]	2	Low	CS2
MB-2929	G2	(0	20]	2	High	CS2
MB-3383	G3	(20	50]	3	High	CS2
MB-3396	G3	(20	50]	2	High	CS2
MB-3153	G3	(0	20]	2	Low	CS2
MB-4793	G3	(20	50]	2	High	CS2
MB-2643	G2	(0	20]	1	Low	CS2
MB-6223	G3	(0	20]	2	Low	CS2
MB-4714	G3	(0	20]	2	High	CS2
MB-4621	G3	(50	160]	3	Low	CS2
MB-4859	G2	(0	20]	1	Low	CS2
MB-4928	G3	(20	50]	2	High	CS2
MB-4792	G3	(0	20]	2	High	CS2
MB-5008	G3	(50	160]	3	Low	CS2
MB-5102	G3	(0	20]	2	High	CS2
MB-4303	G3	(0	20]	1	High	CS2
MB-4351	G3	(0	20]	1	High	CS2
MB-5208	G3	(20	50]	2	High	CS2
MB-4417	G3	(20	50]	2	High	CS2
MB-5148	G3	(0	20]	1	Low	CS2
MB-5162	G2	(0	20]	1	Low	CS2
MB-5235	G2	(0	20]	1	High	CS2
MB-0399	G3	(20	50]	3	Low	CS2
MB-5577	G3	(50	160]	3	High	CS2
MB-5633	G3	(20	50]	3	Low	CS2
MB-0127	G2	(0	20]	2	Low	CS2
MB-0179	G3	(20	50]	3	Low	CS2
MB-0269	G3	(20	50]	2	Low	CS2
MB-0464	G3	(0	20]	3	Low	CS2
MB-0495	G3	(0	20]	2	Low	CS2
MB-0470	G1	(0	20]	1	Low	CS2
MB-0340	G3	(0	20]	2	Low	CS2
MB-0502	G3	(20	50]	2	Low	CS2
MB-0289	G3	(0	20]	2	Low	CS2
MB-0436	G3	(0	20]	1	Low	CS2
MB-0588	G2	(20	50]	2	Low	CS2
MB-0188	G2	(20	50]	2	High	CS2
MB-0617	G1	(20	50]	2	Low	CS2
