# Supplementary material for: Heterogeneity and potential therapeutic insights for triple-negative breast cancer based on metabolic‐associated molecular subtypes and genomic mutations
Source: Front Pharmacol. 2023 Sep 1;14:1224828. doi: 10.3389/fphar.2023.1224828 (PMC10502304; doi:10.3389/fphar.2023.1224828)
Supplement: Supplementary file 1 [file Presentation1.zip › Table S4-637 genes.xlsx]

## Sheet: Sheet1
Table S4. A total of 637 metabolic genes were used for initial classification and univariate Cox regression regarding the OS of these genes in TCGA (p < 0.2).
Gene Symbol	HR	p-value	lower	upper
A1CF	1.24767	0.0179271	1.03879	1.49855
AASS	0.862817	0.0884191	0.72812	1.02243
ABAT	0.838725	0.0461146	0.705596	0.996973
ABCA12	1.27001	0.00255374	1.08734	1.48335
ABCA2	1.18125	0.0617396	0.991848	1.40681
ABCA5	0.864199	0.0760352	0.735512	1.0154
ABCA6	0.881704	0.142094	0.745287	1.04309
ABCA7	1.1189	0.195575	0.943853	1.32641
ABCA8	0.840571	0.0362495	0.714465	0.988936
ABCB1	0.837901	0.0210298	0.721027	0.973718
ABCB8	1.1385	0.135902	0.960048	1.35012
ABCC2	1.20821	0.0116209	1.04314	1.3994
ABCC9	1.12075	0.162579	0.95504	1.31521
ABCE1	1.23663	0.0125651	1.04666	1.46109
ABCF1	1.22801	0.00972841	1.05094	1.43492
ABCF2	1.29338	0.0051546	1.08004	1.54886
ABCF3	1.12725	0.146118	0.95911	1.32487
ABCG4	1.29337	0.00425119	1.08425	1.54283
ABHD3	0.818175	0.0195547	0.691327	0.968297
ABHD4	1.16308	0.0824343	0.980769	1.37928
ABHD5	1.24645	0.0100883	1.05388	1.47422
ABO	1.23999	0.00947413	1.05401	1.45878
ACAA2	0.798662	0.00646761	0.679341	0.938941
ACACA	1.13605	0.137593	0.960003	1.34438
ACACB	0.818751	0.0257652	0.686769	0.976096
ACADSB	0.743906	0.000970683	0.623998	0.886855
ACBD3	1.14937	0.11503	0.966651	1.36662
ACHE	0.821759	0.0329077	0.68614	0.984184
ACLY	1.15473	0.0933332	0.976122	1.36602
ACO1	1.23345	0.0110439	1.04917	1.45011
ACOT7	1.12287	0.184341	0.946286	1.3324
ACOT8	1.21503	0.0232704	1.02688	1.43765
ACOX1	0.833119	0.0506483	0.693729	1.00052
ACOXL	0.884271	0.159231	0.745099	1.04944
ACSBG2	1.14601	0.136402	0.957847	1.37113
ACSL4	0.89003	0.162379	0.755833	1.04805
ACSL6	1.26075	0.0105144	1.0557	1.50562
ACSM1	0.84267	0.0993897	0.687437	1.03296
ACSM3	0.877114	0.174372	0.725919	1.0598
ACYP1	0.869805	0.109023	0.733391	1.03159
ACYP2	0.885381	0.148016	0.750753	1.04415
ADCY1	1.123	0.178088	0.948541	1.32955
ADCY3	1.15289	0.0979839	0.974096	1.3645
ADCY6	1.15744	0.0922958	0.976267	1.37223
ADH1C	0.874882	0.141165	0.732196	1.04537
ADK	1.32498	0.00192297	1.10915	1.5828
AGMAT	0.876505	0.119763	0.742397	1.03484
AGPAT1	1.36602	0.000125327	1.16476	1.60205
AGPAT2	1.31512	0.00139715	1.11171	1.55574
AGPAT4	1.13511	0.14324	0.957958	1.34501
AHCYL1	1.12117	0.186374	0.946228	1.32845
AK2	1.13455	0.137833	0.96031	1.34041
AKR1B10	1.1653	0.0683752	0.98853	1.37367
AKR1C4	0.769363	0.00357725	0.644945	0.917784
AKR7A2	1.13085	0.159508	0.952791	1.34217
ALDH1A1	0.886128	0.168381	0.746084	1.05246
ALDH1A2	1.14717	0.142591	0.954816	1.37828
ALDH1L1	1.26875	0.00967729	1.0594	1.51946
ALDH2	0.801551	0.0103094	0.676911	0.949142
ALDH3A1	0.857122	0.0950733	0.715192	1.02722
ALDH4A1	1.36307	0.000703582	1.13947	1.63055
ALDH5A1	0.824134	0.0207385	0.699534	0.970929
ALDOA	1.39964	0.000306705	1.16609	1.67997
ALDOB	1.17266	0.0814763	0.980287	1.40279
ALG3	1.12109	0.177117	0.949628	1.32352
ALG5	1.11983	0.181282	0.948609	1.32196
ALG6	1.15448	0.0883414	0.978673	1.36188
ALOX12B	1.24013	0.00893183	1.05537	1.45723
ALOXE3	1.24305	0.020255	1.03447	1.49368
ANKH	1.12969	0.162181	0.952137	1.34035
AOC2	1.17856	0.0494706	1.00038	1.38848
AQP9	1.17123	0.0767476	0.983168	1.39526
ARG2	1.20841	0.0307685	1.01769	1.43486
ASAH1	0.872274	0.120229	0.734163	1.03637
ASL	1.18756	0.0393221	1.00845	1.39849
ASMTL	0.854221	0.0547347	0.727364	1.0032
ASS1	1.18808	0.066	0.988671	1.4277
ATIC	1.16299	0.0776023	0.983438	1.37533
ATP10D	0.890182	0.149222	0.760018	1.04264
ATP11B	0.867895	0.0754834	0.742366	1.01465
ATP12A	1.27568	0.00746	1.06729	1.52476
ATP13A2	1.15407	0.0928484	0.976458	1.36398
ATP1A1	1.1724	0.0643665	0.990558	1.38761
ATP1B2	1.30695	0.00143238	1.10862	1.54075
ATP2A1	1.13047	0.170418	0.948664	1.34712
ATP2A2	1.20601	0.0321954	1.01604	1.4315
ATP2A3	0.855966	0.0875282	0.716102	1.02315
ATP2B4	1.26627	0.010255	1.05742	1.51637
ATP2C2	1.22392	0.022838	1.02847	1.45652
ATP4B	1.1403	0.1188	0.966882	1.34482
ATP6AP1	1.12717	0.156875	0.955014	1.33037
ATP6V0A1	1.35097	0.000469967	1.14138	1.59905
ATP6V0B	1.16126	0.0737858	0.985718	1.36807
ATP6V0C	1.32741	0.00123081	1.1179	1.57618
ATP6V0D1	1.30546	0.00342115	1.09207	1.56056
ATP6V0E2	1.13847	0.137898	0.959222	1.35121
ATP6V1B1	0.793898	0.00803949	0.669331	0.941647
ATP6V1H	1.24182	0.0125441	1.04764	1.47199
ATP7B	1.12303	0.140137	0.962597	1.31021
ATP8B1	1.11995	0.165241	0.954353	1.31429
AUH	1.20188	0.0407075	1.00781	1.43333
B3GNT2	0.885261	0.159741	0.74694	1.0492
B3GNT4	1.23806	0.0124164	1.04721	1.46368
B4GALT1	1.20321	0.0400395	1.00845	1.43559
B4GALT3	1.17847	0.0442572	1.00423	1.38295
B4GALT5	1.12179	0.144622	0.961286	1.3091
BCAT1	1.15644	0.0904984	0.977319	1.36839
BCAT2	0.868838	0.107523	0.732114	1.0311
BCKDHA	1.26428	0.0127658	1.0512	1.52054
BEST1	0.886125	0.154274	0.75034	1.04648
BEST2	1.1417	0.11902	0.966481	1.34869
BPGM	1.13277	0.178908	0.944484	1.35858
BPNT1	0.861208	0.0812427	0.728049	1.01872
C1GALT1	1.16686	0.0728782	0.985788	1.38119
CA1	1.16634	0.106111	0.967771	1.40565
CA12	1.13719	0.103475	0.974148	1.32752
CA14	1.17975	0.0492147	1.00057	1.39102
CA2	1.17655	0.0443926	1.00408	1.37864
CA5A	1.15401	0.0990628	0.973391	1.36814
CA5B	0.880788	0.155292	0.73933	1.04931
CA9	1.25529	0.00721373	1.06344	1.48175
CACNA1F	0.82177	0.0265607	0.690901	0.977429
CACNB1	1.25794	0.00689384	1.06504	1.48578
CACNB3	1.14369	0.140282	0.956788	1.3671
CACNG1	1.14058	0.12859	0.962609	1.35145
CACNG2	1.13038	0.0603828	0.994665	1.2846
CACNG4	1.1886	0.049682	1.00024	1.41243
CAD	1.13085	0.137754	0.961349	1.33024
CATSPERB	1.14593	0.120903	0.964719	1.36119
CBR1	0.861427	0.0724314	0.732047	1.01367
CBR3	0.844591	0.0718222	0.702724	1.0151
CDA	1.19044	0.0620234	0.991273	1.42962
CDO1	0.786402	0.00850897	0.657522	0.940544
CEL	1.14013	0.12802	0.962961	1.3499
CES2	1.12542	0.184742	0.945112	1.34012
CH25H	0.807333	0.0121995	0.682916	0.954417
CHKA	0.879266	0.131397	0.743914	1.03925
CHPF	1.25173	0.00949922	1.05638	1.48319
CHPF2	1.12309	0.165358	0.953208	1.32326
CHPT1	0.866199	0.113597	0.725008	1.03489
CHRNA1	1.25191	0.0153396	1.04397	1.50128
CHRNA4	1.15849	0.0598022	0.993944	1.35028
CHRNA6	1.14118	0.117396	0.967301	1.34632
CHRNA9	1.14959	0.111845	0.968078	1.36515
CHRNG	0.857276	0.0923192	0.716553	1.02563
CHST2	0.810144	0.016953	0.681562	0.962984
CHST3	1.1774	0.0614155	0.992219	1.39714
CHST4	1.15921	0.0752821	0.985061	1.36414
CHST5	1.24079	0.0137417	1.04512	1.4731
CHST8	1.26402	0.00734034	1.06504	1.50019
CKB	1.20314	0.0393324	1.00908	1.43453
CLCA2	1.15704	0.0597272	0.99404	1.34677
CLCN1	0.834889	0.0332788	0.707081	0.985797
CLCN5	1.17474	0.0758583	0.983381	1.40335
CLCN7	1.14313	0.111696	0.969415	1.34798
CLCNKB	1.14957	0.125921	0.96163	1.37424
CLIC1	1.19324	0.0471385	1.00224	1.42065
CMAS	0.891317	0.176794	0.754266	1.05327
COQ6	1.13119	0.15196	0.95564	1.339
COQ9	1.23354	0.010534	1.05028	1.44877
COX10	1.17983	0.0485862	1.00103	1.39056
COX11	0.8841	0.163347	0.743494	1.0513
COX5B	0.889259	0.170443	0.751879	1.05174
COX6A1	0.874109	0.122562	0.736876	1.0369
COX6A2	1.18471	0.0563948	0.995392	1.41004
COX7A2	1.14894	0.116618	0.96601	1.3665
CRAT	1.12518	0.158152	0.955187	1.32542
CRYM	1.22726	0.0162969	1.03842	1.45044
CS	1.12882	0.144018	0.959461	1.32807
CTH	1.12401	0.166905	0.952312	1.32666
CUBN	0.858425	0.0845515	0.72172	1.02102
CYB561	1.12759	0.141394	0.960829	1.32331
CYB5R4	1.22785	0.0200683	1.03276	1.45979
CYBRD1	0.770516	0.00376725	0.645928	0.919134
CYC1	1.29695	0.00373191	1.08794	1.54612
CYCS	1.1702	0.0749233	0.984324	1.39117
CYP1A1	1.15415	0.101467	0.972192	1.37016
CYP27A1	0.715864	0.000211707	0.599828	0.854346
CYP27B1	1.14673	0.0970237	0.975511	1.34801
CYP2A6	1.11363	0.0674029	0.992322	1.24977
CYP2C19	1.18758	0.0933311	0.971535	1.45166
CYP2C9	1.21331	0.0381491	1.01062	1.45665
CYP2E1	0.871251	0.154331	0.720744	1.05319
CYP3A43	1.16741	0.069647	0.98764	1.37991
CYP4B1	1.1459	0.0948944	0.976642	1.34449
CYP4F12	0.87609	0.132005	0.737549	1.04065
CYP7B1	1.14162	0.122336	0.965057	1.35048
DAO	1.22049	0.0398261	1.00931	1.47587
DCK	0.882622	0.128143	0.751486	1.03664
DERA	0.888213	0.163347	0.751844	1.04932
DGKD	1.16288	0.0850332	0.979382	1.38077
DGKE	0.894426	0.178967	0.760114	1.05247
DGKI	1.16019	0.0844696	0.979996	1.37352
DHCR24	1.18093	0.0503664	0.999734	1.39496
DHDDS	1.14536	0.112779	0.968487	1.35454
DHFR	1.24417	0.0114692	1.05032	1.4738
DHODH	1.20265	0.0518297	0.998538	1.44848
DHRS7	1.24034	0.00698886	1.06065	1.45047
DLD	1.16598	0.0680018	0.988707	1.37504
DOLPP1	1.37488	0.000226485	1.16084	1.62837
DPEP2	0.861075	0.120346	0.712978	1.03993
DPM2	1.34776	0.000313677	1.14583	1.58528
DPYD	0.850554	0.055061	0.72091	1.00351
DPYS	0.809107	0.0155138	0.68156	0.960522
DPYSL2	0.824369	0.0142893	0.706346	0.962112
DTYMK	1.16977	0.0918479	0.974813	1.40372
DUOX1	1.11299	0.199922	0.944935	1.31093
ECH1	1.14947	0.0777056	0.984657	1.34188
ECHDC1	0.83176	0.0354966	0.700526	0.987577
EDEM1	0.837185	0.0378553	0.707899	0.990083
ENO1	1.56874	7.53283e-07	1.31243	1.8751
ENOSF1	0.759517	0.00250831	0.635429	0.907837
ENPP2	0.862992	0.0772995	0.732838	1.01626
ENTPD4	0.841742	0.039178	0.714614	0.991486
ENTPD7	1.14138	0.145523	0.955206	1.36384
EPX	1.1332	0.154853	0.953865	1.34624
ETNK1	0.801013	0.00746734	0.680837	0.942401
EXTL3	1.23708	0.00883554	1.05495	1.45066
FA2H	1.27317	0.00676418	1.06901	1.51634
FADS3	1.17674	0.0591387	0.993741	1.39344
FASN	1.16306	0.0515803	0.998965	1.35411
FDPS	1.17374	0.0606545	0.992856	1.38758
FLAD1	1.2809	0.00431166	1.08066	1.51823
FLVCR2	1.13482	0.14638	0.956767	1.34602
FOLH1	1.15441	0.099873	0.972929	1.36975
FOLR2	0.890899	0.194732	0.748159	1.06087
FPGS	1.29821	0.0032917	1.09084	1.545
FUCA1	0.787245	0.00452735	0.667397	0.928615
FUT2	1.16585	0.0788892	0.982446	1.38349
FUT3	1.19817	0.0302193	1.01744	1.411
FUT4	0.805656	0.0153339	0.676515	0.959448
FUT6	1.14313	0.0901021	0.979294	1.33437
FUT7	0.888567	0.197333	0.742478	1.0634
G6PC2	1.24247	0.0219368	1.03191	1.49601
G6PD	1.15469	0.0817235	0.982053	1.35766
GABRA2	0.88957	0.172097	0.75203	1.05226
GABRA3	1.16144	0.0666119	0.989798	1.36284
GABRA4	1.13225	0.0481699	1.001	1.28071
GABRA6	0.849755	0.0817929	0.707402	1.02075
GABRD	1.17915	0.0524021	0.99829	1.39277
GABRP	0.813638	0.0132546	0.691122	0.957873
GABRQ	1.28096	0.00353787	1.08461	1.51285
GABRR1	1.1969	0.0279947	1.01961	1.40501
GABRR2	1.19117	0.0422711	1.00612	1.41024
GAL3ST1	0.734108	0.00145756	0.606877	0.888014
GALE	1.22809	0.0185563	1.03501	1.45718
GALNT12	0.836433	0.0549756	0.696963	1.00381
GALNT2	1.16474	0.0916388	0.975608	1.39055
GAMT	0.869805	0.0957234	0.738163	1.02492
GAPDH	1.2989	0.00327053	1.09116	1.54618
GAPDHS	0.89308	0.19286	0.753308	1.05879
GART	1.22021	0.015411	1.03874	1.4334
GATM	0.850839	0.0681554	0.715261	1.01212
GBE1	1.30224	0.00297558	1.09398	1.55014
GCAT	1.15143	0.0917142	0.977388	1.35646
GCLM	1.2089	0.0353866	1.01306	1.4426
GCNT2	0.865065	0.107372	0.725137	1.032
GDPD2	1.11724	0.138322	0.964885	1.29365
GFOD1	1.18005	0.0642342	0.990259	1.40622
GFPT1	1.13006	0.152805	0.955662	1.33629
GGH	1.19169	0.0528963	0.99781	1.42325
GLO1	1.16866	0.0759608	0.983854	1.38817
GLRA3	1.12933	0.147741	0.957862	1.33149
GLRX	0.863995	0.103207	0.724681	1.03009
GLRX3	1.14924	0.0960977	0.97557	1.35382
GMPPA	1.2321	0.0121904	1.04657	1.45052
GNMT	1.17262	0.0615877	0.992302	1.3857
GOT1	1.15239	0.0978605	0.974234	1.36312
GOT2	1.26945	0.00771432	1.06511	1.513
GPD1	0.827756	0.0468128	0.687008	0.997339
GPI	1.37711	0.000217609	1.16227	1.63167
GPX2	1.13906	0.120482	0.966429	1.34254
GPX4	1.12704	0.16661	0.951352	1.33518
GRIA1	1.12806	0.14618	0.958847	1.32712
GRIA2	0.841204	0.0906827	0.688493	1.02779
GRIK1	1.17224	0.0746942	0.984287	1.39608
GRIK5	1.1884	0.0385666	1.00912	1.39953
GRIN2C	1.23398	0.0161966	1.03963	1.46466
GRIN2D	1.2632	0.00294652	1.08289	1.47355
GSS	1.22484	0.0176477	1.03593	1.4482
GSTCD	1.1374	0.144093	0.956952	1.35187
GSTM4	1.12975	0.168865	0.949526	1.34418
GUCY1A2	1.18302	0.0505967	0.999563	1.40014
GYS1	1.25058	0.00595979	1.06635	1.46665
HADHA	1.19778	0.0377584	1.01026	1.42011
HAGH	1.21716	0.0249162	1.02509	1.44524
HAL	1.13353	0.159269	0.951999	1.34967
HCCS	1.3458	0.000427287	1.14082	1.58762
HDC	1.16146	0.0774596	0.98366	1.37139
HK1	1.25203	0.00836419	1.0594	1.47967
HK2	1.22899	0.0195601	1.03365	1.46125
HK3	0.867182	0.127412	0.721998	1.04156
HLCS	1.30044	0.00342326	1.09067	1.55057
HMGCL	1.15069	0.100814	0.973078	1.36072
HMGCS1	1.22106	0.0185085	1.03409	1.44183
HMOX1	1.21964	0.0133723	1.0421	1.42743
HMOX2	1.12501	0.156277	0.955946	1.32397
HNMT	0.84561	0.0561683	0.711908	1.00442
HPSE	1.12713	0.161531	0.953253	1.33273
HS2ST1	1.11969	0.192336	0.94468	1.32713
HS3ST1	0.843068	0.0596771	0.705833	1.00699
HS3ST2	1.27287	0.00398938	1.08006	1.5001
HS3ST3B1	0.851527	0.0670701	0.71695	1.01137
HSD17B4	0.852929	0.0423734	0.731482	0.994539
HSD17B6	1.17554	0.070167	0.986769	1.40043
HYAL2	1.12223	0.164497	0.953828	1.32036
IDH2	1.15712	0.080096	0.982655	1.36256
IDH3B	1.30601	0.00265558	1.09729	1.55442
IDO1	0.806978	0.0194569	0.674123	0.966018
ILVBL	1.14453	0.109992	0.969908	1.3506
IMPDH1	1.36347	0.00026241	1.15436	1.61046
INPP1	0.868591	0.112654	0.729829	1.03373
INPP4A	0.776102	0.000920946	0.668048	0.901634
INPP4B	0.892858	0.183152	0.755637	1.055
INPP5B	0.835721	0.0365673	0.706305	0.988852
INPP5F	0.855128	0.0823308	0.716723	1.02026
IPPK	1.32452	0.00224706	1.10602	1.58619
ITPK1	1.1394	0.124102	0.964806	1.34559
ITPKA	1.13604	0.113155	0.970197	1.33022
ITPKB	0.82539	0.0332358	0.691741	0.984861
ITPKC	1.31932	0.000523342	1.12809	1.54297
ITPR1	0.795603	0.0109853	0.66706	0.948915
ITPR2	0.729203	0.000246126	0.615924	0.863314
KCNA1	1.12041	0.160771	0.955814	1.31335
KCNAB1	0.804691	0.0231182	0.667114	0.970639
KCNAB2	1.13959	0.154518	0.95198	1.36416
KCNB1	1.12779	0.166372	0.951179	1.3372
KCNC3	1.23979	0.0208394	1.03318	1.48771
KCND1	0.874089	0.14814	0.728358	1.04898
KCNE2	1.23961	0.0135187	1.04534	1.46998
KCNG2	1.14242	0.0965321	0.976402	1.33667
KCNH2	1.13445	0.133996	0.961901	1.33795
KCNJ13	1.23459	0.0162869	1.03958	1.46619
KCNJ14	1.16254	0.0960685	0.97359	1.38817
KCNJ15	1.33645	0.000852742	1.12702	1.58479
KCNJ2	1.16905	0.0673484	0.988909	1.382
KCNK10	1.11142	0.116208	0.974175	1.268
KCNK13	1.16905	0.0704976	0.987022	1.38465
KCNMA1	0.88572	0.189826	0.73877	1.0619
KCNMB2	1.12181	0.0977308	0.979119	1.28529
KCNMB4	1.20521	0.0376674	1.0107	1.43715
KCNQ2	1.169	0.0385536	1.00826	1.35536
KCNQ3	1.21962	0.0167691	1.03649	1.4351
KCNQ4	1.17123	0.0860939	0.977818	1.40291
KCNS1	1.13546	0.134677	0.961358	1.34109
KCTD12	0.867837	0.0813679	0.739955	1.01782
KCTD15	1.26443	0.0109311	1.05541	1.51484
KCTD5	1.14287	0.122466	0.964716	1.35392
KCTD9	0.889956	0.176434	0.751552	1.05385
LCT	1.19597	0.0307917	1.01669	1.40686
LDHA	1.34848	0.00180484	1.11762	1.62704
LIPE	0.857992	0.0845861	0.720928	1.02111
LIPT1	0.741995	0.000306202	0.631013	0.872497
LPCAT3	1.11325	0.199563	0.94494	1.31154
LPCAT4	1.24762	0.0113519	1.05123	1.4807
LSS	1.23303	0.0153176	1.04097	1.46053
LTC4S	0.810954	0.0217066	0.6781	0.969838
LYPLA2	1.4083	6.99196e-05	1.18961	1.66718
MAN2A2	1.12489	0.191633	0.942744	1.34222
MAN2B1	0.841943	0.0395776	0.714709	0.991828
MAN2C1	1.1864	0.0454014	1.0035	1.40263
MANEA	0.889734	0.160964	0.755647	1.04761
MAOA	0.882382	0.139787	0.74735	1.04181
MBOAT7	1.31842	0.00185859	1.10775	1.56915
MCCC1	0.890118	0.174626	0.752418	1.05302
MCOLN1	1.22639	0.0308227	1.01902	1.47596
MDH2	1.17483	0.0593711	0.993651	1.38903
MFSD1	0.869257	0.102897	0.73455	1.02867
MFSD10	1.25204	0.0146198	1.04534	1.49962
MFSD5	1.29544	0.00262571	1.09441	1.53339
MGAT2	0.885083	0.122934	0.757919	1.03358
MGAT3	0.891215	0.175276	0.754497	1.05271
MGAT4B	1.13585	0.141641	0.958398	1.34616
MGLL	1.15742	0.0771705	0.984193	1.36114
MGST2	0.85715	0.0878994	0.718083	1.02315
MICAL1	0.889469	0.163836	0.754259	1.04892
MICAL2	1.33175	0.00071903	1.12803	1.57227
MOCS1	1.19343	0.0484877	1.00118	1.4226
MOCS3	1.25136	0.012694	1.04905	1.49267
MOGAT2	1.20862	0.0276065	1.02111	1.43056
MTAP	1.16378	0.0916188	0.975749	1.38805
MTHFD1	1.34111	0.000918724	1.12742	1.59531
MTHFD2	1.14664	0.116753	0.96643	1.36045
MTHFSD	1.13641	0.17223	0.945797	1.36544
MTR	0.810186	0.0164827	0.682134	0.962277
MVD	1.16754	0.073018	0.985653	1.38299
MVK	1.27271	0.00329824	1.08362	1.49481
NAALADL1	0.794978	0.0143183	0.661627	0.955204
NADK	1.27718	0.00528235	1.07545	1.51674
NAT1	0.871466	0.123643	0.731459	1.03827
NDST3	1.17776	0.0585811	0.99408	1.39538
NDST4	1.15343	0.0829447	0.981558	1.35539
NDUFA3	0.876097	0.108363	0.745462	1.02963
NDUFA4L2	1.28874	0.00414053	1.08358	1.53275
NDUFA7	0.865635	0.090341	0.732511	1.02295
NDUFA8	1.16253	0.10491	0.969053	1.39465
NDUFAB1	1.13462	0.164434	0.949569	1.35573
NDUFB5	0.889173	0.182182	0.748237	1.05666
NDUFB7	0.85682	0.0895557	0.716826	1.02415
NDUFC1	0.885506	0.167716	0.745017	1.05249
NDUFS2	1.16606	0.0736307	0.985417	1.37982
NDUFV1	1.19552	0.0320835	1.0154	1.40759
NDUFV2	0.845008	0.0482771	0.71495	0.998725
NEU1	0.893161	0.172474	0.759337	1.05057
NEU2	1.13369	0.136332	0.961153	1.33719
NEU3	1.12084	0.184894	0.946899	1.32674
NFS1	1.12873	0.131064	0.964552	1.32084
NIT1	1.21642	0.0119259	1.04414	1.41713
NIT2	0.885979	0.175398	0.743663	1.05553
NME1	1.11544	0.194283	0.94581	1.31549
NME3	0.883726	0.155009	0.745298	1.04787
NME6	1.19704	0.0351996	1.01255	1.41513
NOS1	1.11599	0.118682	0.972284	1.28093
NOS3	1.18565	0.054145	0.996972	1.41004
NOX3	0.831606	0.0490808	0.692082	0.999258
NOX4	1.28746	0.00812706	1.06776	1.55236
NPR3	1.21135	0.0339926	1.01459	1.44626
NQO1	1.14635	0.101044	0.973686	1.34963
NT5DC2	1.32913	0.00176382	1.11205	1.58857
NT5DC3	1.1795	0.0707711	0.986116	1.41081
NT5M	0.814858	0.0235239	0.682547	0.972817
NUDT4	1.13507	0.136314	0.960791	1.34096
OGDH	1.29939	0.00242383	1.09706	1.53903
OGFOD1	1.28977	0.00309407	1.08966	1.52662
OGFOD2	1.18672	0.0376922	1.00979	1.39466
OXSM	1.15406	0.0960631	0.974861	1.3662
P2RX6	1.2754	0.00684901	1.06923	1.52131
P2RX7	0.857257	0.0663404	0.727294	1.01044
PANK4	1.13421	0.144574	0.957678	1.34328
PAPSS1	0.871421	0.116043	0.733983	1.03459
PCBD1	1.13712	0.143505	0.957273	1.35076
PCCB	1.17852	0.06263	0.991377	1.401
PCK2	1.17223	0.0625168	0.991729	1.38559
PDE10A	1.24526	0.0116077	1.05023	1.47651
PDE12	1.13245	0.170377	0.947967	1.35284
PDE3A	1.19219	0.0557859	0.995666	1.42751
PDE4B	0.890835	0.176456	0.753367	1.05339
PDE6C	0.847532	0.0721749	0.707687	1.01501
PDE6D	0.877663	0.11871	0.744963	1.034
PDE8B	1.22242	0.017395	1.03595	1.44245
PECR	0.79755	0.0114482	0.669287	0.950394
PFKFB3	1.22337	0.0165766	1.03737	1.44273
PFKFB4	1.17622	0.0603541	0.992959	1.3933
PFKL	1.31859	0.00115311	1.11604	1.5579
PFKP	1.19779	0.0520126	0.998428	1.43697
PGAM1	1.21716	0.0283825	1.02102	1.45098
PGD	1.2282	0.0218261	1.03033	1.46406
PGK1	1.38156	0.000674831	1.14668	1.66454
PGM1	1.14948	0.104291	0.971632	1.35987
PGS1	0.886964	0.154691	0.751904	1.04628
PI4KA	0.859688	0.0812274	0.725329	1.01894
PIGB	0.872626	0.0990109	0.742208	1.02596
PIGC	1.16516	0.0877767	0.977626	1.38868
PIGO	1.1151	0.189856	0.947498	1.31236
PIGQ	1.18171	0.0606769	0.992541	1.40694
PIGT	1.15832	0.0776523	0.983848	1.36373
PIK3C2A	0.844761	0.0306345	0.72495	0.984373
PIK3C3	0.85009	0.0465303	0.724459	0.997507
PIK3R1	0.875293	0.135144	0.734973	1.0424
PIK3R2	1.13391	0.140961	0.959221	1.3404
PIP5K1C	1.17835	0.0515247	0.998915	1.39003
PKLR	1.24615	0.0110972	1.05151	1.47683
PLA1A	0.852529	0.0603427	0.72178	1.00696
PLA2G15	1.22721	0.0146387	1.04119	1.44647
PLA2G2A	0.885229	0.187286	0.738521	1.06108
PLA2G2D	0.758219	0.00486776	0.625346	0.919325
PLA2G4C	0.817329	0.0231141	0.686769	0.972711
PLA2G7	0.879089	0.130968	0.743707	1.03911
PLCB2	0.869748	0.142199	0.721867	1.04792
PLCB3	1.21188	0.048519	1.00125	1.46682
PLCL2	0.891443	0.183679	0.752527	1.056
PLD2	1.18773	0.0480915	1.00145	1.40867
PNPLA2	1.25667	0.00736817	1.06329	1.48523
PNPLA6	1.23089	0.01632	1.03895	1.4583
POFUT1	0.845106	0.0455494	0.716588	0.996674
POFUT2	1.18115	0.0530642	0.997802	1.39818
POMT2	1.18699	0.0467431	1.00247	1.40547
POR	1.14993	0.119132	0.964644	1.37081
PRODH2	1.16791	0.0519178	0.998711	1.36578
PRPS2	0.876191	0.137197	0.736045	1.04302
PRPSAP1	0.771408	0.00445174	0.645078	0.922479
PTDSS1	1.12846	0.14945	0.95746	1.33001
PTDSS2	1.14304	0.118108	0.966592	1.35169
PTER	0.890543	0.170815	0.754412	1.05124
PTGDS	0.796783	0.0100919	0.670157	0.947334
PTGES	1.1467	0.127838	0.961452	1.36763
PTGS1	1.21861	0.0209043	1.03039	1.4412
PYCR1	1.18638	0.0482034	1.00135	1.40561
PYGL	1.19724	0.0446149	1.00434	1.42719
PYROXD1	0.821944	0.0175335	0.699158	0.966293
RHAG	1.22751	0.00226989	1.07612	1.40018
RHCG	1.16589	0.0409091	1.00636	1.35072
RRM2	1.20174	0.0456613	1.00355	1.43907
SCD	1.23468	0.0220274	1.03084	1.47882
SCD5	1.13614	0.117548	0.968315	1.33306
SCLY	1.19625	0.0326544	1.0149	1.40999
SCN3B	1.13422	0.091787	0.979747	1.31305
SCNN1B	1.32241	0.00166812	1.11097	1.57411
SCP2	0.849093	0.0663564	0.713041	1.01111
SDHA	1.20474	0.0286982	1.01957	1.42353
SDHC	1.18984	0.0428001	1.00565	1.40777
SDHD	0.857249	0.0746621	0.723695	1.01545
SDR39U1	0.894187	0.19839	0.754068	1.06034
SDS	1.30066	0.00215972	1.09955	1.53854
SFXN3	1.28614	0.0044349	1.08146	1.52956
SGPL1	1.12076	0.164334	0.954398	1.31613
SGPP1	0.858004	0.0686044	0.727618	1.01175
SHMT2	1.17489	0.0372775	1.00954	1.36733
SI	1.13145	0.0962578	0.978212	1.30868
SLC10A1	1.18508	0.0691599	0.986765	1.42324
SLC12A5	1.15288	0.0986916	0.973752	1.36496
SLC12A6	1.18352	0.0538276	0.99723	1.4046
SLC12A7	1.19667	0.0357593	1.01202	1.41502
SLC12A9	1.156	0.0930409	0.97609	1.36906
SLC13A3	1.3079	0.00247907	1.09917	1.55627
SLC13A4	1.22911	0.0313584	1.01862	1.48308
SLC14A2	1.12781	0.103282	0.975871	1.30341
SLC15A2	1.22233	0.0197871	1.03242	1.44716
SLC16A10	1.16099	0.0861177	0.979025	1.37678
SLC16A2	1.24651	0.0112223	1.0513	1.47797
SLC16A4	0.828882	0.0423885	0.69149	0.993574
SLC16A6	0.868169	0.111638	0.729397	1.03334
SLC17A7	1.18829	0.064835	0.989445	1.42711
SLC1A4	0.882286	0.144903	0.745558	1.04409
SLC1A6	1.13672	0.106676	0.972841	1.32821
SLC22A13	1.18702	0.0429815	1.00543	1.40142
SLC22A4	1.23698	0.0107657	1.05046	1.45663
SLC22A5	1.11725	0.196499	0.944241	1.32196
SLC22A6	1.12546	0.180558	0.946669	1.33801
SLC22A8	1.14576	0.118231	0.965952	1.35904
SLC24A3	1.1553	0.102284	0.971601	1.37373
SLC25A1	1.19118	0.0328667	1.01435	1.39883
SLC25A11	1.17243	0.0497981	1.00014	1.37439
SLC25A12	0.89227	0.166185	0.759312	1.04851
SLC25A22	1.26112	0.00758037	1.06365	1.49524
SLC25A24	1.19483	0.0504724	0.999634	1.42813
SLC25A28	0.87566	0.11613	0.742001	1.0334
SLC25A37	1.20304	0.0439787	1.005	1.44011
SLC25A44	1.21263	0.0308099	1.01797	1.4445
SLC25A5	1.2128	0.0345923	1.01408	1.45045
SLC26A1	0.791062	0.0150484	0.654864	0.955586
SLC27A2	0.866117	0.121389	0.722088	1.03887
SLC27A3	1.2161	0.0259746	1.02371	1.44466
SLC27A5	1.14996	0.0973389	0.974862	1.35651
SLC29A1	1.17888	0.0597956	0.993233	1.39923
SLC2A1	1.27337	0.0048067	1.07647	1.50629
SLC2A2	0.839468	0.0853956	0.687728	1.02469
SLC2A3	1.36064	0.000334705	1.1499	1.60999
SLC2A5	1.18759	0.047754	1.0017	1.40796
SLC2A8	1.20079	0.0520131	0.998406	1.4442
SLC2A9	1.17991	0.0511156	0.999198	1.39329
SLC30A5	1.15536	0.0988865	0.973264	1.37152
SLC30A9	0.877848	0.111936	0.747573	1.03082
SLC33A1	0.79615	0.00472795	0.679682	0.932575
SLC35A2	1.14069	0.119365	0.966553	1.34619
SLC35C1	1.29938	0.00305548	1.09265	1.54523
SLC35D2	0.8287	0.0147672	0.712518	0.963826
SLC35E3	0.884667	0.180274	0.739489	1.05835
SLC38A3	1.17644	0.0559423	0.995887	1.38972
SLC38A7	1.20914	0.0315455	1.01694	1.43767
SLC39A1	1.13102	0.164619	0.950733	1.34549
SLC39A2	1.19011	0.0364113	1.01107	1.40085
SLC39A4	1.16256	0.0789137	0.982753	1.37526
SLC39A6	0.846102	0.0571301	0.712272	1.00508
SLC39A9	1.20019	0.0272512	1.0207	1.41124
SLC3A2	1.15434	0.0987783	0.973478	1.36881
SLC41A3	1.1939	0.0441475	1.00465	1.41879
SLC45A2	1.20166	0.0446708	1.00438	1.43768
SLC4A2	1.17619	0.0666941	0.988891	1.39897
SLC4A4	1.22322	0.0159443	1.03836	1.44101
SLC4A7	0.8237	0.0147421	0.70481	0.962645
SLC5A5	1.18716	0.0467996	1.00243	1.40592
SLC6A1	1.26066	0.0109956	1.05453	1.50708
SLC6A15	1.13919	0.123413	0.965149	1.34462
SLC6A2	1.19658	0.0434897	1.00526	1.42432
SLC6A8	1.31272	0.00213741	1.10342	1.56174
SLC6A9	1.12039	0.19731	0.942575	1.33176
SLC7A1	1.28852	0.00279614	1.09121	1.52151
SLC7A2	0.843176	0.0620483	0.704862	1.00863
SLC7A4	1.2177	0.0229438	1.0276	1.44297
SLC7A5	1.2432	0.0112295	1.05065	1.47103
SLC7A6	1.13822	0.131053	0.962152	1.3465
SLC8A1	0.888383	0.171751	0.749692	1.05273
SLC8A2	1.21327	0.00794645	1.05187	1.39943
SLC9A1	1.14215	0.105571	0.972342	1.3416
SLCO1B1	1.16893	0.040408	1.00685	1.3571
SLCO1C1	1.19883	0.0531137	0.997568	1.4407
SLCO4A1	1.12649	0.185605	0.944355	1.34376
SLCO4C1	1.19085	0.0414063	1.00683	1.40851
SLCO5A1	0.859629	0.0852769	0.723594	1.02124
SLN	1.21467	0.0160135	1.03689	1.42293
SMOX	1.13693	0.157974	0.951409	1.35861
SMPDL3A	0.889106	0.178256	0.749257	1.05506
SPHK2	0.882317	0.146514	0.745117	1.04478
SPR	1.22218	0.0217167	1.02975	1.45058
SPTLC2	1.22132	0.00948047	1.0501	1.42046
SQLE	1.20663	0.0327019	1.01558	1.43362
SRD5A3	1.22601	0.0197745	1.03294	1.45517
SRM	1.16719	0.0865281	0.97806	1.39288
SRR	1.12704	0.168931	0.95047	1.33641
ST3GAL2	0.877293	0.128205	0.741124	1.03848
ST3GAL5	0.795244	0.0108989	0.666654	0.948636
ST8SIA1	0.891878	0.182957	0.753645	1.05547
ST8SIA3	1.11393	0.193534	0.94672	1.31068
STARD7	0.832986	0.027122	0.708348	0.979555
STRA6	1.15378	0.101576	0.9722	1.36927
SULF1	1.2119	0.0399164	1.00889	1.45575
SYNJ1	1.14574	0.116201	0.966868	1.35771
TALDO1	1.18232	0.0607405	0.992475	1.40848
TAP1	0.845422	0.0442368	0.717839	0.995679
TAP2	0.87676	0.110834	0.745877	1.03061
TDO2	1.135	0.147877	0.956108	1.34737
TGDS	0.885853	0.15241	0.750359	1.04581
TH	1.30296	0.000812567	1.11599	1.52126
TKT	1.45783	3.04768e-05	1.22113	1.74043
TPI1	1.12589	0.159763	0.954343	1.32826
TPMT	1.18082	0.0508151	0.999411	1.39516
TRPC7	0.889294	0.191188	0.745827	1.06036
TRPM2	1.289	0.00553465	1.07735	1.54223
TRPM3	1.14761	0.0569022	0.995966	1.32234
TRPV5	1.20387	0.051042	0.99916	1.45052
TSTA3	1.26852	0.00523569	1.07346	1.49902
TTYH1	0.798287	0.0202754	0.660001	0.965546
TYMP	0.828456	0.0260576	0.701917	0.977807
TYRP1	1.14387	0.0886127	0.979901	1.33528
UCP1	1.12521	0.095631	0.979433	1.29269
UGT2B17	0.802694	0.0229152	0.66422	0.970036
UGT8	0.839209	0.0416236	0.708972	0.993371
UPP1	1.3068	0.00637538	1.07823	1.58382
UQCRC1	1.29542	0.0051731	1.08047	1.55313
UQCRFS1	1.33433	0.000638761	1.13074	1.57458
UROD	0.892161	0.187882	0.75281	1.05731
UROS	0.893931	0.185224	0.757292	1.05522
UXS1	0.879829	0.141909	0.74165	1.04375
VDAC1	1.27081	0.0076177	1.06571	1.51539
VDAC2	1.25308	0.0103975	1.05447	1.48911
VKORC1	1.13969	0.13783	0.958922	1.35452
