# Supplementary material for: Heterogeneity and potential therapeutic insights for triple-negative breast cancer based on metabolic‐associated molecular subtypes and genomic mutations
Source: Front Pharmacol. 2023 Sep 1;14:1224828. doi: 10.3389/fphar.2023.1224828 (PMC10502304; doi:10.3389/fphar.2023.1224828)
Supplement: Supplementary file 1 [file Presentation1.zip › Table S5-277 genes.xlsx]

## Sheet: Sheet1
Table S5. A total of 277 metabolic genes were used for initial classification and univariate Cox regression regarding the OS of these genes in TCGA (p < 0.05).
Gene Symbol	HR	p-value	lower	upper
A1CF	1.24767	0.0179271	1.03879	1.49855
ABAT	0.838725	0.0461146	0.705596	0.996973
ABCA12	1.27001	0.00255374	1.08734	1.48335
ABCA8	0.840571	0.0362495	0.714465	0.988936
ABCB1	0.837901	0.0210298	0.721027	0.973718
ABCC2	1.20821	0.0116209	1.04314	1.3994
ABCE1	1.23663	0.0125651	1.04666	1.46109
ABCF1	1.22801	0.00972841	1.05094	1.43492
ABCF2	1.29338	0.0051546	1.08004	1.54886
ABCG4	1.29337	0.00425119	1.08425	1.54283
ABHD3	0.818175	0.0195547	0.691327	0.968297
ABHD5	1.24645	0.0100883	1.05388	1.47422
ABO	1.23999	0.00947413	1.05401	1.45878
ACAA2	0.798662	0.00646761	0.679341	0.938941
ACACB	0.818751	0.0257652	0.686769	0.976096
ACADSB	0.743906	0.000970683	0.623998	0.886855
ACHE	0.821759	0.0329077	0.68614	0.984184
ACO1	1.23345	0.0110439	1.04917	1.45011
ACOT8	1.21503	0.0232704	1.02688	1.43765
ACSL6	1.26075	0.0105144	1.0557	1.50562
ADK	1.32498	0.00192297	1.10915	1.5828
AGPAT1	1.36602	0.000125327	1.16476	1.60205
AGPAT2	1.31512	0.00139715	1.11171	1.55574
AKR1C4	0.769363	0.00357725	0.644945	0.917784
ALDH1L1	1.26875	0.00967729	1.0594	1.51946
ALDH2	0.801551	0.0103094	0.676911	0.949142
ALDH4A1	1.36307	0.000703582	1.13947	1.63055
ALDH5A1	0.824134	0.0207385	0.699534	0.970929
ALDOA	1.39964	0.000306705	1.16609	1.67997
ALOX12B	1.24013	0.00893183	1.05537	1.45723
ALOXE3	1.24305	0.020255	1.03447	1.49368
AOC2	1.17856	0.0494706	1.00038	1.38848
ARG2	1.20841	0.0307685	1.01769	1.43486
ASL	1.18756	0.0393221	1.00845	1.39849
ATP12A	1.27568	0.00746	1.06729	1.52476
ATP1B2	1.30695	0.00143238	1.10862	1.54075
ATP2A2	1.20601	0.0321954	1.01604	1.4315
ATP2B4	1.26627	0.010255	1.05742	1.51637
ATP2C2	1.22392	0.022838	1.02847	1.45652
ATP6V0A1	1.35097	0.000469967	1.14138	1.59905
ATP6V0C	1.32741	0.00123081	1.1179	1.57618
ATP6V0D1	1.30546	0.00342115	1.09207	1.56056
ATP6V1B1	0.793898	0.00803949	0.669331	0.941647
ATP6V1H	1.24182	0.0125441	1.04764	1.47199
AUH	1.20188	0.0407075	1.00781	1.43333
B3GNT4	1.23806	0.0124164	1.04721	1.46368
B4GALT1	1.20321	0.0400395	1.00845	1.43559
B4GALT3	1.17847	0.0442572	1.00423	1.38295
BCKDHA	1.26428	0.0127658	1.0512	1.52054
CA14	1.17975	0.0492147	1.00057	1.39102
CA2	1.17655	0.0443926	1.00408	1.37864
CA9	1.25529	0.00721373	1.06344	1.48175
CACNA1F	0.82177	0.0265607	0.690901	0.977429
CACNB1	1.25794	0.00689384	1.06504	1.48578
CACNG4	1.1886	0.049682	1.00024	1.41243
CDO1	0.786402	0.00850897	0.657522	0.940544
CH25H	0.807333	0.0121995	0.682916	0.954417
CHPF	1.25173	0.00949922	1.05638	1.48319
CHRNA1	1.25191	0.0153396	1.04397	1.50128
CHST2	0.810144	0.016953	0.681562	0.962984
CHST5	1.24079	0.0137417	1.04512	1.4731
CHST8	1.26402	0.00734034	1.06504	1.50019
CKB	1.20314	0.0393324	1.00908	1.43453
CLCN1	0.834889	0.0332788	0.707081	0.985797
CLIC1	1.19324	0.0471385	1.00224	1.42065
COQ9	1.23354	0.010534	1.05028	1.44877
COX10	1.17983	0.0485862	1.00103	1.39056
CRYM	1.22726	0.0162969	1.03842	1.45044
CYB5R4	1.22785	0.0200683	1.03276	1.45979
CYBRD1	0.770516	0.00376725	0.645928	0.919134
CYC1	1.29695	0.00373191	1.08794	1.54612
CYP27A1	0.715864	0.000211707	0.599828	0.854346
CYP2C9	1.21331	0.0381491	1.01062	1.45665
DAO	1.22049	0.0398261	1.00931	1.47587
DHFR	1.24417	0.0114692	1.05032	1.4738
DHRS7	1.24034	0.00698886	1.06065	1.45047
DOLPP1	1.37488	0.000226485	1.16084	1.62837
DPM2	1.34776	0.000313677	1.14583	1.58528
DPYS	0.809107	0.0155138	0.68156	0.960522
DPYSL2	0.824369	0.0142893	0.706346	0.962112
ECHDC1	0.83176	0.0354966	0.700526	0.987577
EDEM1	0.837185	0.0378553	0.707899	0.990083
ENO1	1.56874	7.53283e-07	1.31243	1.8751
ENOSF1	0.759517	0.00250831	0.635429	0.907837
ENTPD4	0.841742	0.039178	0.714614	0.991486
ETNK1	0.801013	0.00746734	0.680837	0.942401
EXTL3	1.23708	0.00883554	1.05495	1.45066
FA2H	1.27317	0.00676418	1.06901	1.51634
FLAD1	1.2809	0.00431166	1.08066	1.51823
FPGS	1.29821	0.0032917	1.09084	1.545
FUCA1	0.787245	0.00452735	0.667397	0.928615
FUT3	1.19817	0.0302193	1.01744	1.411
FUT4	0.805656	0.0153339	0.676515	0.959448
G6PC2	1.24247	0.0219368	1.03191	1.49601
GABRA4	1.13225	0.0481699	1.001	1.28071
GABRP	0.813638	0.0132546	0.691122	0.957873
GABRQ	1.28096	0.00353787	1.08461	1.51285
GABRR1	1.1969	0.0279947	1.01961	1.40501
GABRR2	1.19117	0.0422711	1.00612	1.41024
GAL3ST1	0.734108	0.00145756	0.606877	0.888014
GALE	1.22809	0.0185563	1.03501	1.45718
GAPDH	1.2989	0.00327053	1.09116	1.54618
GART	1.22021	0.015411	1.03874	1.4334
GBE1	1.30224	0.00297558	1.09398	1.55014
GCLM	1.2089	0.0353866	1.01306	1.4426
GMPPA	1.2321	0.0121904	1.04657	1.45052
GOT2	1.26945	0.00771432	1.06511	1.513
GPD1	0.827756	0.0468128	0.687008	0.997339
GPI	1.37711	0.000217609	1.16227	1.63167
GRIK5	1.1884	0.0385666	1.00912	1.39953
GRIN2C	1.23398	0.0161966	1.03963	1.46466
GRIN2D	1.2632	0.00294652	1.08289	1.47355
GSS	1.22484	0.0176477	1.03593	1.4482
GYS1	1.25058	0.00595979	1.06635	1.46665
HADHA	1.19778	0.0377584	1.01026	1.42011
HAGH	1.21716	0.0249162	1.02509	1.44524
HCCS	1.3458	0.000427287	1.14082	1.58762
HK1	1.25203	0.00836419	1.0594	1.47967
HK2	1.22899	0.0195601	1.03365	1.46125
HLCS	1.30044	0.00342326	1.09067	1.55057
HMGCS1	1.22106	0.0185085	1.03409	1.44183
HMOX1	1.21964	0.0133723	1.0421	1.42743
HS3ST2	1.27287	0.00398938	1.08006	1.5001
HSD17B4	0.852929	0.0423734	0.731482	0.994539
IDH3B	1.30601	0.00265558	1.09729	1.55442
IDO1	0.806978	0.0194569	0.674123	0.966018
IMPDH1	1.36347	0.00026241	1.15436	1.61046
INPP4A	0.776102	0.000920946	0.668048	0.901634
INPP5B	0.835721	0.0365673	0.706305	0.988852
IPPK	1.32452	0.00224706	1.10602	1.58619
ITPKB	0.82539	0.0332358	0.691741	0.984861
ITPKC	1.31932	0.000523342	1.12809	1.54297
ITPR1	0.795603	0.0109853	0.66706	0.948915
ITPR2	0.729203	0.000246126	0.615924	0.863314
KCNAB1	0.804691	0.0231182	0.667114	0.970639
KCNC3	1.23979	0.0208394	1.03318	1.48771
KCNE2	1.23961	0.0135187	1.04534	1.46998
KCNJ13	1.23459	0.0162869	1.03958	1.46619
KCNJ15	1.33645	0.000852742	1.12702	1.58479
KCNMB4	1.20521	0.0376674	1.0107	1.43715
KCNQ2	1.169	0.0385536	1.00826	1.35536
KCNQ3	1.21962	0.0167691	1.03649	1.4351
KCTD15	1.26443	0.0109311	1.05541	1.51484
LCT	1.19597	0.0307917	1.01669	1.40686
LDHA	1.34848	0.00180484	1.11762	1.62704
LIPT1	0.741995	0.000306202	0.631013	0.872497
LPCAT4	1.24762	0.0113519	1.05123	1.4807
LSS	1.23303	0.0153176	1.04097	1.46053
LTC4S	0.810954	0.0217066	0.6781	0.969838
LYPLA2	1.4083	6.99196e-05	1.18961	1.66718
MAN2B1	0.841943	0.0395776	0.714709	0.991828
MAN2C1	1.1864	0.0454014	1.0035	1.40263
MBOAT7	1.31842	0.00185859	1.10775	1.56915
MCOLN1	1.22639	0.0308227	1.01902	1.47596
MFSD10	1.25204	0.0146198	1.04534	1.49962
MFSD5	1.29544	0.00262571	1.09441	1.53339
MICAL2	1.33175	0.00071903	1.12803	1.57227
MOCS1	1.19343	0.0484877	1.00118	1.4226
MOCS3	1.25136	0.012694	1.04905	1.49267
MOGAT2	1.20862	0.0276065	1.02111	1.43056
MTHFD1	1.34111	0.000918724	1.12742	1.59531
MTR	0.810186	0.0164827	0.682134	0.962277
MVK	1.27271	0.00329824	1.08362	1.49481
NAALADL1	0.794978	0.0143183	0.661627	0.955204
NADK	1.27718	0.00528235	1.07545	1.51674
NDUFA4L2	1.28874	0.00414053	1.08358	1.53275
NDUFV1	1.19552	0.0320835	1.0154	1.40759
NDUFV2	0.845008	0.0482771	0.71495	0.998725
NIT1	1.21642	0.0119259	1.04414	1.41713
NME6	1.19704	0.0351996	1.01255	1.41513
NOX3	0.831606	0.0490808	0.692082	0.999258
NOX4	1.28746	0.00812706	1.06776	1.55236
NPR3	1.21135	0.0339926	1.01459	1.44626
NT5DC2	1.32913	0.00176382	1.11205	1.58857
NT5M	0.814858	0.0235239	0.682547	0.972817
OGDH	1.29939	0.00242383	1.09706	1.53903
OGFOD1	1.28977	0.00309407	1.08966	1.52662
OGFOD2	1.18672	0.0376922	1.00979	1.39466
P2RX6	1.2754	0.00684901	1.06923	1.52131
PDE10A	1.24526	0.0116077	1.05023	1.47651
PDE8B	1.22242	0.017395	1.03595	1.44245
PECR	0.79755	0.0114482	0.669287	0.950394
PFKFB3	1.22337	0.0165766	1.03737	1.44273
PFKL	1.31859	0.00115311	1.11604	1.5579
PGAM1	1.21716	0.0283825	1.02102	1.45098
PGD	1.2282	0.0218261	1.03033	1.46406
PGK1	1.38156	0.000674831	1.14668	1.66454
PIK3C2A	0.844761	0.0306345	0.72495	0.984373
PIK3C3	0.85009	0.0465303	0.724459	0.997507
PKLR	1.24615	0.0110972	1.05151	1.47683
PLA2G15	1.22721	0.0146387	1.04119	1.44647
PLA2G2D	0.758219	0.00486776	0.625346	0.919325
PLA2G4C	0.817329	0.0231141	0.686769	0.972711
PLCB3	1.21188	0.048519	1.00125	1.46682
PLD2	1.18773	0.0480915	1.00145	1.40867
PNPLA2	1.25667	0.00736817	1.06329	1.48523
PNPLA6	1.23089	0.01632	1.03895	1.4583
POFUT1	0.845106	0.0455494	0.716588	0.996674
POMT2	1.18699	0.0467431	1.00247	1.40547
PRPSAP1	0.771408	0.00445174	0.645078	0.922479
PTGDS	0.796783	0.0100919	0.670157	0.947334
PTGS1	1.21861	0.0209043	1.03039	1.4412
PYCR1	1.18638	0.0482034	1.00135	1.40561
PYGL	1.19724	0.0446149	1.00434	1.42719
PYROXD1	0.821944	0.0175335	0.699158	0.966293
RHAG	1.22751	0.00226989	1.07612	1.40018
RHCG	1.16589	0.0409091	1.00636	1.35072
RRM2	1.20174	0.0456613	1.00355	1.43907
SCD	1.23468	0.0220274	1.03084	1.47882
SCLY	1.19625	0.0326544	1.0149	1.40999
SCNN1B	1.32241	0.00166812	1.11097	1.57411
SDHA	1.20474	0.0286982	1.01957	1.42353
SDHC	1.18984	0.0428001	1.00565	1.40777
SDS	1.30066	0.00215972	1.09955	1.53854
SFXN3	1.28614	0.0044349	1.08146	1.52956
SHMT2	1.17489	0.0372775	1.00954	1.36733
SLC12A7	1.19667	0.0357593	1.01202	1.41502
SLC13A3	1.3079	0.00247907	1.09917	1.55627
SLC13A4	1.22911	0.0313584	1.01862	1.48308
SLC15A2	1.22233	0.0197871	1.03242	1.44716
SLC16A2	1.24651	0.0112223	1.0513	1.47797
SLC16A4	0.828882	0.0423885	0.69149	0.993574
SLC22A13	1.18702	0.0429815	1.00543	1.40142
SLC22A4	1.23698	0.0107657	1.05046	1.45663
SLC25A1	1.19118	0.0328667	1.01435	1.39883
SLC25A11	1.17243	0.0497981	1.00014	1.37439
SLC25A22	1.26112	0.00758037	1.06365	1.49524
SLC25A37	1.20304	0.0439787	1.005	1.44011
SLC25A44	1.21263	0.0308099	1.01797	1.4445
SLC25A5	1.2128	0.0345923	1.01408	1.45045
SLC26A1	0.791062	0.0150484	0.654864	0.955586
SLC27A3	1.2161	0.0259746	1.02371	1.44466
SLC2A1	1.27337	0.0048067	1.07647	1.50629
SLC2A3	1.36064	0.000334705	1.1499	1.60999
SLC2A5	1.18759	0.047754	1.0017	1.40796
SLC33A1	0.79615	0.00472795	0.679682	0.932575
SLC35C1	1.29938	0.00305548	1.09265	1.54523
SLC35D2	0.8287	0.0147672	0.712518	0.963826
SLC38A7	1.20914	0.0315455	1.01694	1.43767
SLC39A2	1.19011	0.0364113	1.01107	1.40085
SLC39A9	1.20019	0.0272512	1.0207	1.41124
SLC41A3	1.1939	0.0441475	1.00465	1.41879
SLC45A2	1.20166	0.0446708	1.00438	1.43768
SLC4A4	1.22322	0.0159443	1.03836	1.44101
SLC4A7	0.8237	0.0147421	0.70481	0.962645
SLC5A5	1.18716	0.0467996	1.00243	1.40592
SLC6A1	1.26066	0.0109956	1.05453	1.50708
SLC6A2	1.19658	0.0434897	1.00526	1.42432
SLC6A8	1.31272	0.00213741	1.10342	1.56174
SLC7A1	1.28852	0.00279614	1.09121	1.52151
SLC7A4	1.2177	0.0229438	1.0276	1.44297
SLC7A5	1.2432	0.0112295	1.05065	1.47103
SLC8A2	1.21327	0.00794645	1.05187	1.39943
SLCO1B1	1.16893	0.040408	1.00685	1.3571
SLCO4C1	1.19085	0.0414063	1.00683	1.40851
SLN	1.21467	0.0160135	1.03689	1.42293
SPR	1.22218	0.0217167	1.02975	1.45058
SPTLC2	1.22132	0.00948047	1.0501	1.42046
SQLE	1.20663	0.0327019	1.01558	1.43362
SRD5A3	1.22601	0.0197745	1.03294	1.45517
ST3GAL5	0.795244	0.0108989	0.666654	0.948636
STARD7	0.832986	0.027122	0.708348	0.979555
SULF1	1.2119	0.0399164	1.00889	1.45575
TAP1	0.845422	0.0442368	0.717839	0.995679
TH	1.30296	0.000812567	1.11599	1.52126
TKT	1.45783	3.04768e-05	1.22113	1.74043
TRPM2	1.289	0.00553465	1.07735	1.54223
TSTA3	1.26852	0.00523569	1.07346	1.49902
TTYH1	0.798287	0.0202754	0.660001	0.965546
TYMP	0.828456	0.0260576	0.701917	0.977807
UGT2B17	0.802694	0.0229152	0.66422	0.970036
UGT8	0.839209	0.0416236	0.708972	0.993371
UPP1	1.3068	0.00637538	1.07823	1.58382
UQCRC1	1.29542	0.0051731	1.08047	1.55313
UQCRFS1	1.33433	0.000638761	1.13074	1.57458
VDAC1	1.27081	0.0076177	1.06571	1.51539
VDAC2	1.25308	0.0103975	1.05447	1.48911
