# Supplementary material for: Heterogeneity and potential therapeutic insights for triple-negative breast cancer based on metabolic‐associated molecular subtypes and genomic mutations
Source: Front Pharmacol. 2023 Sep 1;14:1224828. doi: 10.3389/fphar.2023.1224828 (PMC10502304; doi:10.3389/fphar.2023.1224828)
Supplement: Supplementary file 1 [file Presentation1.zip › Table S6-Metabolism signature.xlsx]

## Sheet: Sheet1
Table S6. 113 metabolism-related signatures.
Cardiolipin Metabolism	Metabolism signature	CKMT1A	CKMT1B	CYCS	NME4	TAZ	TMEM256-PLSCR3
Cardiolipin Biosynthesis	Metabolism signature	CRLS1	PGS1	PTPMT1	TAMM41
Cholesterol Biosynthesis	Metabolism signature	ACAT2	CYP51A1	DHCR24	DHCR7	EBP	FDFT1	FDPS	GGPS1	HMGCR	HMGCS1	HSD17B7	IDI1	LBR	LIPA	LSS	MSMO1	MVD	MVK	NSDHL	PMVK	SC5D	SOAT1	SQLE	TM7SF2
Citric Acid Cycle	Metabolism signature	ACLY	ACO1	ACO2	CS	DLAT	DLD	DLST	FH	IDH1	IDH2	IDH3A	IDH3B	IDH3G	MDH1	MDH2	MPC1	OGDH	OGDHL	PC	PCK1	PCK2	PDHA1	PDHA2	PDHB	SDHA	SDHB	SDHC	SDHD	SUCLA2	SUCLG1	SUCLG2	PDHX
Cyclooxygenase Arachidonic Acid Metabolism	Metabolism signature	ANXA1	MKNK1	PLA2G4A	PTGS1	PTGS2	VIM
Prostaglandin Biosynthesis	Metabolism signature	AKR1A1	AKR1B1	AKR1C3	CBR1	FAM213B	HPGDS	PTGDS	PTGES	PTGES2	PTGES3
Purine Biosynthesis	Metabolism signature	ADSL	ADSS	ADSSL1	AK1	AK2	AK3	AK4	AK5	ATIC	GART	GMPS	IMPDH1	IMPDH2	PAICS	PFAS	PPAT	PRPS1	PRPS1L1	PRPS2	TAF9
Pyrimidine Biosynthesis	Metabolism signature	CAD	CMPK1	CMPK2	CTPS1	CTPS2	DHODH	NME1	NME2	NME3	NME4	NME6	UMPS
Dopamine Biosynthesis	Metabolism signature	DDC	QDPR	SLC18A2	TH
Epinephrine Biosynthesis	Metabolism signature	DBH	DDC	PNMT	QDPR	SLC18A2	TH
Norepinephrine Biosynthesis	Metabolism signature	DBH	DDC	QDPR	SLC18A2	TH
Fatty Acid Degradation	Metabolism signature	ABCD1	ABCD2	ACAA2	ACAD9	ACADL	ACADM	ACADS	ACADVL	ACAT1	ACSL1	ACSL3	ACSL4	ACSL5	ACSL6	ACSM1	ACSM2A	ACSM2B	ACSM3	ACSM4	ACSS1	ACSS2	ACSS3	CPT1A	CPT1B	CPT2	CRAT	CROT	ECHS1	ETFA	ETFB	ETFDH	HADH	HADHA	HADHB	HSD17B10	PEX11G	PEX13	PEX14	SLC25A20	ACAT2	ACAA1	EHHADH	ACOX3	ACOX1	ACADSB	GCDH	ACSBG1	ACSBG2
Fatty Acid Elongation	Metabolism signature	ACACA	ACACB	ACLY	FASN	MCAT	OLAH	OXSM	ACAA2	ECHS1	HADHA	HADHB	HSD17B10	MECR	PPT1	HADH	PPT2	ELOVL1	ELOVL2	ELOVL3	ELOVL4	ELOVL5	ELOVL6	ELOVL7	HSD17B12	HACD2	HACD1	HACD4	HACD3	TECR	ACOT4	ACOT2	ACOT1	ACOT7
Fatty Acid Biosynthesis	Metabolism signature	ACACA	ACACB	MCAT	FASN	OXSM	OLAH	ACSL6	ACSL4	ACSL1	ACSL5	ACSL3	ACSBG1	ACSBG2
Folate One Carbon Metabolism	Metabolism signature	ALDH1L1	AMT	DHFR	DLD	DMGDH	FOLH1	FOLR1	FOLR2	FPGS	GCSH	GGH	GLDC	MTHFD1	MTHFD1L	MTHFD2	MTHFD2L	MTHFR	MTR	MTRR	SARDH	SHMT1	SHMT2	SLC19A1	SLC25A32	SLC46A1	ALDH1L2	ATIC	FTCD	GART	MTFMT	MTHFS	TYMS	DHFR2
Folate biosynthesis	Metabolism signature	GCH1	ALPL	ALPI	ALPP	ALPPL2	DHFR	DHFR2	FPGS	GGH	PTS	SPR	QDPR	MOCS1	MOCS2
Gluconeogenesis	Metabolism signature	ACSS1	ACSS2	ADH1A	ADH1B	ADH1C	ADH4	ADH5	ADH6	ADH7	ADPGK	AKR1A1	ALDH1A3	ALDH1B1	ALDH2	ALDH3A1	ALDH3A2	ALDH3B1	ALDH3B2	ALDH7A1	ALDH9A1	ALDOA	ALDOB	ALDOC	BPGM	DLAT	DLD	ENO1	ENO2	ENO3	FBP1	FBP2	G6PC	G6PC2	G6PC3	GALM	GAPDH	GAPDHS	GCK	GOT1	GOT2	GPI	HK1	HK2	HK3	HKDC1	LDHA	LDHAL6A	LDHAL6B
Glycolysis	Metabolism signature	ACSS1	ACSS2	ADH1A	ADH1B	ADH1C	ADH4	ADH5	ADH6	ADH7	ADPGK	AKR1A1	ALDH1A3	ALDH1B1	ALDH2	ALDH3A1	ALDH3A2	ALDH3B1	ALDH3B2	ALDH7A1	ALDH9A1	ALDOA	ALDOB	ALDOC	BPGM	DLAT	DLD	ENO1	ENO2	ENO3	FBP1	FBP2	G6PC	G6PC2	GALM	GAPDH	GAPDHS	GCK	GPI	HK1	HK2	HK3	HKDC1	LDHA	LDHAL6A	LDHAL6B	LDHB	LDHC	PANK1
Glycogen Biosynthesis	Metabolism signature	GBE1	GCK	GSK3A	GSK3B	GYG1	GYS1	GYS2	PGM1	PGM2	PGM3	PPP1CA	PPP1CB	PPP1CC	PPP1R3A	PPP1R3B	PPP1R3C	PPP1R3D	PPP1R3E
Glycogen Degradation	Metabolism signature	AGL	CALM1	CALM2	CALM3	G6PC	PGM1	PGM2	PGM3	PHKA1	PHKA2	PHKB	PHKG1	PHKG2	PPP1CA	PPP1CB	PPP1CC	PPP1R3A	PPP1R3B	PPP1R3C	PPP1R3D	PPP1R3E	PYGB	PYGL	PYGM
Heme Biosynthesis	Metabolism signature	ALAD	ALAS1	ALAS2	CPOX	FECH	HMBS	PPOX	UROD	UROS
Hexosamine Biosynthesis	Metabolism signature	GFPT1	GNPNAT1	GPI	MGEA5	OGT	PGM3	UAP1
Homocysteine Biosynthesis	Metabolism signature	AHCY	CARM1	COMT	DOT1L	GAMT	HNMT	MRM2	MTHFR	NNMT	PCMT1	PEMT	PNMT	PRMT1	PRMT5	PRMT6	RNMT	SETDB1	SUV39H2
Remethylation	Metabolism signature	MTHFR	MTR	MTRR	AHCY	ALDH7A1	BHMT	CHDH	MAT2A	MAT2B	MTR	PEMT
Transsulfuration	Metabolism signature	CBS	CDO1	CSAD	CTH
Ketone Biosynthesis and Metabolism	Metabolism signature	AACS	ACAT1	ACAT2	BDH1	BDH2	HMGCL	HMGCS1	HMGCS2	OXCT1	OXCT2	HMGCS1	HMGCS2
Kynurenine Metabolism	Metabolism signature	AADAT	ACMSD	AFMID	GOT2	HAAO	IDO1	IDO2	KMO	KYAT1	KYAT3	KYNU	TDO2
Methionine Cycle	Metabolism signature	AHCY	AMD1	BHMT	CARM1	CBS	CHDH	COMT	CTH	DNMT1	DNMT3A	DNMT3B	DOT1L	EZH2	GAMT	GNMT	HNMT	IL4I1	KMT5A	MARS	MAT1A	MAT2A	MAT2B	MRM2	MSRB2	MSRB3	MTAP	MTFMT	MTHFR	MTR	MTRR	NNMT	PCMT1	PEMT	PNMT	PRMT1	PRMT2	PRMT3	PRMT5	PRMT6	PRMT7	RNMT	SETD7	SETDB1	SHMT1	SMS	SMYD2	SRM	SUV39H1
Pentose Phosphate	Metabolism signature	ALDOA	ALDOB	ALDOC	DERA	FBP1	FBP2	G6PD	GPI	H6PD	PFKL	PFKM	PFKP	PGD	PGLS	PGM1	PGM2	PRPS1	PRPS1L1	PRPS2	RBKS	RGN	RPE	RPIA	TALDO1	TKT	TKTL1	TKTL2	GLYCTK	IDNK	RPEL1
Nicotinamide Adenine Metabolism	Metabolism signature	GAPDH	GOT1	GOT2	GPD1	GPD2	MDH1	MDH2	NADK	NADK2	NNT	SLC1A3	SLC22A13	SLC25A11	SLC25A12	SLC25A13	SLC36A4	SLC5A8	SLC7A5
ADP-Ribosylation	Metabolism signature	BST1	CD38	APLF	CHFR	MACROD1	MACROD2	OARD1	PARG	PARP1	PARP10	PARP11	PARP12	PARP14	PARP15	PARP16	PARP2	PARP3	PARP4	PARP6	PARP8	PARP9	RNF146	TIPARP	TNKS	TNKS2	ZC3HAV1
Nicotinamide Adenine Dinucleotide Biosynthesis	Metabolism signature	NADSYN1	NMNAT1	NMNAT2	NMNAT3	QPRT	NAMPT	NAPRT	NMRK1	NMRK2
Nicotinate and Nicotinamide Metabolism	Metabolism signature	QPRT	NAPRT	PNP	NMRK1	NMRK2	NT5C2	NT5C1A	NT5C1B	NT5C	NT5M	NT5C3A	NT5C3B	NT5C1B-RDH14	NT5E	NMNAT3	NMNAT1	NMNAT2	ENPP1	ENPP3	NUDT12	NADSYN1	NAMPT	CD38	BST1	NADK	NADK2	NNT	NNMT	AOX1
Sirtuin Nicotinamide Metabolism	Metabolism signature	SIRT1	SIRT2	SIRT3	SIRT4	SIRT5	SIRT6	SIRT7
Polyamine Biosynthesis	Metabolism signature	AMD1	AZIN1	OAZ1	OAZ2	OAZ3	ODC1	PAOX	SAT1	SMOX	SMS	SRM	MAT2A	MAT2B
Prostanoid Biosynthesis	Metabolism signature	PTGS1	PTGS2	PTGIS
Pyruvate Metabolism	Metabolism signature	ACACA	ACACB	ACAT1	ACAT2	ACOT12	ACSS1	ACSS2	ACYP1	ACYP2	AKR1B1	ALDH1B1	ALDH2	ALDH3A2	ALDH7A1	ALDH9A1	DLAT	DLD	GLO1	GRHPR	HAGH	HAGHL	LDHA	LDHAL6A	LDHAL6B	LDHB	LDHC	LDHD	MDH1	MDH2	ME1	ME2	ME3	PC	PCK1	PCK2	PDHA1	PDHA2	PDHB	PDHX	PDK1	PDK2	PDK3	PDK4	PDP1	PDP2	PKLR	PKM	FH
Retinoic Acid Metabolism	Metabolism signature	ALDH1A1	ALDH1A2	ALDH1A3	CES1	CRABP1	CRABP2	CYP26A1	CYP26B1	CYP26C1	DHRS9	FABP5	LRAT	RBP1	RBP4	RDH10	RDH16	STRA6	TTR
Retinoid Metabolism	Metabolism signature	ABCA4	LRAT	OPN1LW	OPN1MW	OPN1SW	RBP1	RBP3	RDH10	RDH11	RDH12	RDH5	RDH8	RHO	RLBP1	RPE65
Retinol Metabolism	Metabolism signature	ABCA1	ADH1A	ADH1B	ADH1C	ADH4	ADH5	ADH6	ADH7	AKR1B10	ALDH1A1	ALDH1A2	AWAT1	AWAT2	BCO1	CD36	CYP1A1	CYP1A2	CYP26A1	CYP26B1	CYP26C1	CYP2A13	CYP2A6	CYP2A7	CYP2B6	CYP2C18	CYP2C19	CYP2C8	CYP2C9	CYP3A4	CYP3A43	CYP3A5	CYP3A7	CYP4A11	CYP4A22	DGAT1	DHRS3	DHRS4	DHRS4L2	DHRS9	DNAJB11	ERP29	HSP90B1	HSPA5	HYOU1	LRAT	PDIA2	PDIA4	PDIA6
Steroid Hormone Metabolism	Metabolism signature	AKR1C1	AKR1C2	AKR1C3	AKR1C4	AKR1D1	COMT	CYP11A1	CYP11B1	CYP11B2	CYP17A1	CYP19A1	CYP1A1	CYP1B1	CYP21A2	CYP3A4	CYP3A43	CYP3A5	CYP3A7	CYP7A1	CYP7B1	FDX1	FDXR	HSD11B1	HSD11B2	HSD17B1	HSD17B12	HSD17B2	HSD17B3	HSD17B6	HSD17B7	HSD17B8	HSD3B1	HSD3B2	POR	SRD5A1	SRD5A2	SRD5A3	STAR	STS	SULT1E1	SULT2B1	UGT1A1	UGT1A10	UGT1A3	UGT1A4	UGT1A5	UGT1A6	UGT1A7
Aldosterone Biosynthesis	Metabolism signature	CYP11A1	CYP11B1	CYP11B2	CYP21A2	FDX1	FDXR	POR	STAR
Cortisol Biosynthesis	Metabolism signature	CYP11B2	CYP11A1	CYP11B1	CYP17A1	CYP21A2	FDX1	FDXR	HSD3B1	HSD3B2	POR	STAR
Estradiol Biosynthesis	Metabolism signature	CYP11A1	CYP17A1	CYP19A1	FDX1	FDXR	HSD17B1	HSD17B2	HSD17B3	HSD3B1	HSD3B2	POR	STAR	STS	SULT1E1	SULT2A1
Testosterone Biosynthesis	Metabolism signature	CYP11A1	CYP17A1	FDX1	FDXR	HSD17B2	HSD17B3	HSD3B1	HSD3B2	POR	SRD5A1	SRD5A2	STAR	STS	SULT2A1
Urea Cycle	Metabolism signature	ARG1	ARG2	ASL	ASS1	CPS1	GLS2	GLUD1	GOT2	GPT	OTC	SLC1A4	SLC1A5	SLC25A12	SLC25A15
Vitamin K	Metabolism signature	GGCX	VKORC1
Pentose and Glucuronate Interconversions	Metabolism signature	KL	GUSB	UGT2A1	UGT2A3	UGT2B17	UGT2B11	UGT2B28	UGT1A6	UGT1A4	UGT1A1	UGT1A3	UGT2B10	UGT1A9	UGT2B7	UGT1A10	UGT1A8	UGT1A5	UGT2B15	UGT1A7	UGT2B4	UGT2A2	UGDH	UGP2	AKR1A1	CRYL1	RPE	RPEL1	XYLB	AKR1B1	AKR1B10	DCXR	SORD	DHDH	ALDH2	ALDH3A2	ALDH1B1
Fructose and Mannose Metabolism	Metabolism signature	MPI	PMM2	PMM1	GMPPB	GMPPA	GMDS	TSTA3	FPGT	FUK	ENOSF1	HK3	HK1	HK2	HKDC1	PFKM	PFKP	PFKL	FBP1	FBP2	PFKFB1	PFKFB2	PFKFB3	PFKFB4	TIGAR	KHK	SORD	AKR1B1	AKR1B10	ALDOC	ALDOA	ALDOB	TPI1	TKFC
Galactose Metabolism	Metabolism signature	GALM	GALK1	GALT	GALE	UGP2	PGM1	PGM2	HK3	HK1	HK2	HKDC1	GCK	G6PC	G6PC2	G6PC3	GLB1	LCT	LALBA	B4GALT1	B4GALT2	GLA	AKR1B1	AKR1B10	PFKM	PFKP	PFKL	MGAM	MGAM2	GAA	GANC	SI
Ascorbate and Aldrate Metabolism	Metabolism signature	UGDH	UGT2A1	UGT2A3	UGT2B17	UGT2B11	UGT2B28	UGT1A6	UGT1A4	UGT1A1	UGT1A3	UGT2B10	UGT1A9	UGT2B7	UGT1A10	UGT1A8	UGT1A5	UGT2B15	UGT1A7	UGT2B4	UGT2A2	MIOX	RGN	ALDH2	ALDH3A2	ALDH1B1	ALDH7A1	ALDH9A1
Starch and Suctose Metabolism	Metabolism signature	MGAM	MGAM2	GAA	GANC	SI	UGP2	ENPP1	ENPP3	GBA3	GYS2	GYS1	GYG1	GYG2	GBE1	PYGL	PYGM	PYGB	AGL	AMY1C	AMY2A	AMY1A	AMY2B	AMY1B	TREH	PGM1	PGM2	HK3	HK1	HK2	HKDC1	GCK	G6PC	G6PC2	G6PC3	PGM2L1	GPI
Amino Sugar and Nucleotide Sugar Metabolism	Metabolism signature	CHIA	CHIT1	HEXA	HEXB	NAGK	PGM3	UAP1	UAP1L1	GNE	RENBP	NANS	NANP	NPL	CMAS	CYB5R1	CYB5R3	CYB5R2	CYB5RL	CYB5R4	HK3	HK1	HK2	HKDC1	AMDHD2	GNPNAT1	GNPDA1	GNPDA2	GFPT2	GFPT1	UXS1	GCK	GPI	PGM1	PGM2	UGP2	UGDH	GALK1	GALT	GALE	PMM2	PMM1	GMPPB	GMPPA	GMDS	MPI	FUK	FPGT	TSTA3
Glyoxylate and Dicarboxylate Metabolism	Metabolism signature	MDH1	MDH2	CS	ACO2	ACO1	ACAT2	ACAT1	MCEE	PCCA	PCCB	MUT	HAO2	HAO1	CAT	GRHPR	PGP	AGXT	GLUL	SHMT2	SHMT1	GLDC	AMT	DLD	GCSH	HYI	GLYCTK	HOGA1	AFMID
Propanoate Metabolism	Metabolism signature	ACSS1	ACSS2	ACSS3	BCKDHA	BCKDHB	DBT	DLD	ACADM	HADHA	EHHADH	ECHS1	HIBCH	ACACA	ACACB	MLYCD	ABAT	PCCA	PCCB	ECHDC1	MCEE	MUT	SUCLG1	SUCLG2	SUCLA2	ALDH6A1	LDHAL6A	LDHAL6B	LDHA	LDHB	LDHC	ACAT2	ACAT1
Butanoate Metabolism	Metabolism signature	ACAT2	ACAT1	HADH	HADHA	EHHADH	ECHS1	ACADS	ACSM1	ACSM2A	ACSM4	ACSM5	ACSM3	ACSM2B	ACSM6	L2HGDH	GAD1	GAD2	ABAT	ALDH5A1	HMGCS1	HMGCS2	HMGCL	HMGCLL1	OXCT1	OXCT2	AACS	BDH1	BDH2
Inositol Phosphate Metabolism	Metabolism signature	PIK3C3	MTM1	MTMR1	MTMR2	MTMR3	MTMR4	MTMR8	MTMR6	MTMR7	MTMR14	PI4KA	PI4KB	PI4K2A	PI4K2B	PIP5K1C	PIP5K1A	PIP5K1B	PIP5KL1	OCRL	INPP5B	INPP5E	SYNJ1	SYNJ2	PIK3CA	PIK3CD	PIK3CB	PIK3CG	PTEN	INPP5D	INPPL1	PIK3C2G	PIK3C2A	PIK3C2B	INPP4A	INPP4B	PIKFYVE	PIP4K2C	PIP4K2A	PIP4K2B	PLCB1	PLCB2	PLCB3	PLCB4	PLCD1	PLCD3	PLCD4	PLCE1	PLCG1
Oxidative Phosphorylation	Metabolism signature	ND1	ND2	ND3	ND4	ND4L	ND5	ND6	NDUFS1	NDUFS2	NDUFS3	NDUFS4	NDUFS5	NDUFS6	NDUFS7	NDUFS8	NDUFV1	NDUFV2	NDUFV3	NDUFA1	NDUFA2	NDUFA3	NDUFA4	NDUFA4L2	NDUFA5	NDUFA6	NDUFA7	NDUFA8	NDUFA9	NDUFA10	NDUFAB1	NDUFA11	NDUFA12	NDUFA13	NDUFB1	NDUFB2	NDUFB3	NDUFB4	NDUFB5	NDUFB6	NDUFB7	NDUFB8	NDUFB9	NDUFB10	NDUFB11	NDUFC1	NDUFC2	NDUFC2-KCTD14	SDHA
Nitrogen Metabolism	Metabolism signature	GLUD1	GLUD2	GLUL	CPS1	CA13	CA1	CA6	CA7	CA12	CA5B	CA14	CA9	CA3	CA5A	CA8	CA2	CA4
Sulfur Metabolism	Metabolism signature	PAPSS1	PAPSS2	BPNT1	IMPAD1	SUOX	CYCS	ETHE1	MPST	TST	SQRDL
Steroid Biosynthesis	Metabolism signature	FDFT1	SQLE	LSS	CYP51A1	TM7SF2	MSMO1	FAXDC2	NSDHL	HSD17B7	EBP	DHCR24	SC5D	DHCR7	LIPA	CEL	SOAT2	SOAT1	CYP2R1	CYP27B1	CYP24A1
Primary Bile Acid Biosynthesis	Metabolism signature	CYP39A1	CYP46A	HSD3B7	CH25H	CYP7B1	CYP7A1	CYP27A1	CYP8B1	AKR1D1	AKR1C4	SLC27A5	AMACR	ACOX2	HSD17B4	SCP2	ACOT8	BAAT
Steroid Hormone Biosynthesis	Metabolism signature	CYP17A1	CYP11A	STS	SULT2B1	CYP21A2	HSD3B1	HSD3B2	SRD5A1	SRD5A2	SRD5A3	AKR1C2	AKR1C3	CYP11B1	CYP11B2	AKR1D1	AKR1C4	HSD11B1	HSD11B2	AKR1C1	CYP7B1	SULT1E1	HSD17B1	HSD17B2	HSD17B6	HSD17B7	HSD17B8	HSD17B12	CYP1A1	CYP1A2	CYP3A5	CYP3A7	CYP3A7-CYP3A51P	CYP2E1	CYP3A4	CYP1B1	CYP19A1	CYP7A1	UGT2A1	UGT2A3	UGT2B17	UGT2B11	UGT2B28	UGT1A6	UGT1A4	UGT1A1	UGT1A3	UGT2B10	UGT1A9
Glycerolipid Metabolism	Metabolism signature	GLYCTK	ALDH2	ALDH3A2	ALDH1B1	ALDH7A1	ALDH9A1	AKR1B1	AKR1B10	AKR1A1	TKFC	GK2	GK	GPAM	GPAT2	GPAT4	GPAT3	AGPAT1	AGPAT2	AGPAT5	LCLAT1	MBOAT1	MBOAT2	AGPAT3	AGPAT4	PLPP1	PLPP3	PLPP2	LPIN1	LPIN3	LPIN2	DGKZ	DGKD	DGKI	DGKA	DGKE	DGKB	DGKH	DGKG	DGKQ	DGKK	DGAT1	DGAT2	MOGAT3	LIPG	LIPC	CEL	PNPLA2	PNPLA3
Glycerophospholipid Metabolism	Metabolism signature	GPD1L	GPD1	GPD2	GPAM	GPAT2	GPAT4	GPAT3	AGPAT1	AGPAT2	AGPAT5	LCLAT1	MBOAT1	MBOAT2	AGPAT3	AGPAT4	GNPAT	ADPRM	PLPP1	PLPP3	PLPP2	LPIN1	LPIN3	LPIN2	DGKZ	DGKD	DGKI	DGKA	DGKE	DGKB	DGKH	DGKG	DGKQ	DGKK	CHPT1	CEPT1	PLD1	PLD2	PLD3	PLD4	LCAT	PLA2G10	PLA2G2D	PLA2G2E	PLA2G3	PLA2G2F	PLA2G12A	PLA2G12B	PLA2G1B
Ether Lipid Metabolism	Metabolism signature	PLPP1	AGPS	PLPP3	PLPP2	EPT1	CHPT1	CEPT1	PLA2G10	PLA2G2D	PLA2G2E	PLA2G3	PLA2G2F	PLA2G12A	PLA2G12B	PLA2G1B	PLA2G5	PLA2G2A	PLA2G2C	PLA2G4E	PLA2G4A	JMJD7-PLA2G4B	PLA2G4B	PLA2G4C	PLA2G4D	PLA2G4F	PLA2G6	PLB1	PLA2G16	LPCAT4	ENPP6	ENPP2	TMEM86B	PLD1	PLD2	PLD3	PLD4	UGT8	GAL3ST1	LPCAT2	LPCAT1	PAFAH1B1	PAFAH1B2	PAFAH1B3	PLA2G7	PAFAH2
Shingolipid Metabolism	Metabolism signature	SPTLC1	SPTLC2	SPTLC3	KDSR	CERS2	CERS3	CERS6	CERS1	CERS4	CERS5	ASAH1	ASAH2	ACER2	ACER1	ACER3	DEGS1	DEGS2	SGMS1	SGMS2	SMPD1	SMPD2	SMPD3	SMPD4	ENPP7	CERK	PLPP1	PLPP3	PLPP2	SGPP1	SGPP2	SPHK1	SPHK2	SGPL1	UGCG	GBA	GBA2	B4GALT6	GLB1	UGT8	GALC	GAL3ST1	ARSA	NEU1	NEU3	NEU4	NEU2	GLA
Arachidonic Acid Metabolism	Metabolism signature	PLA2G10	PLA2G2D	PLA2G2E	PLA2G3	PLA2G2F	PLA2G12A	PLA2G12B	PLA2G1B	PLA2G5	PLA2G2A	PLA2G2C	PLA2G4E	PLA2G4A	JMJD7-PLA2G4B	PLA2G4B	PLA2G4C	PLA2G4D	PLA2G4F	PLA2G6	PLB1	PLA2G16	PTGS1	PTGS2	PTGES	PTGES2	PTGES3	CBR1	CBR3	FAM213B	TBXAS1	PTGDS	HPGDS	AKR1C3	PTGIS	ALOX5	LTA4H	CYP4F2	CYP4F3	LTC4S	GGT1	GGT5	GPX6	GPX7	GPX2	GPX3	GPX1	GPX5	GPX8
Linoleic Acid Metabolism	Metabolism signature	PLA2G10	PLA2G2D	PLA2G2E	PLA2G3	PLA2G2F	PLA2G12A	PLA2G12B	PLA2G1B	PLA2G5	PLA2G2A	PLA2G2C	PLA2G4E	PLA2G4A	JMJD7-PLA2G4B	PLA2G4B	PLA2G4C	PLA2G4D	PLA2G4F	PLA2G6	PLB1	PLA2G16	ALOX15	CYP1A2	CYP2C8	CYP2C9	CYP2C19	CYP2J2	CYP2E1	CYP3A4
alpha-Linoleic Acid Metabolism	Metabolism signature	PLA2G10	PLA2G2D	PLA2G2E	PLA2G3	PLA2G2F	PLA2G12A	PLA2G12B	PLA2G1B	PLA2G5	PLA2G2A	PLA2G2C	PLA2G4E	PLA2G4A	JMJD7-PLA2G4B	PLA2G4B	PLA2G4C	PLA2G4D	PLA2G4F	PLA2G6	PLB1	PLA2G16	FADS2	ACOX3	ACOX1	ACAA1
Biosynthesis of Unsaturated Fatty Acids	Metabolism signature	ELOVL6	HSD17B12	HACD2	HACD1	HACD4	HACD3	TECR	PECR	SCD	SCD5	FADS2	ELOVL5	FADS1	ELOVL2	ACOX3	ACOX1	HADHA	ACAA1	ACOT4	ACOT2	ACOT1	ACOT7	BAAT
Purine Metabolism	Metabolism signature	NUDT9	ADPRM	NUDT5	PGM1	PGM2	PRPS1L1	PRPS2	PRPS1	PPAT	GART	PFAS	PAICS	ADSL	ATIC	APRT	NT5C2	NT5C1A	NT5C1B	NT5C	NT5M	NT5C3A	NT5C3B	NT5C1B-RDH14	NT5E	PNP	HPRT1	IMPDH1	IMPDH2	NME6	NME7	NME2	NME4	NME1	NME3	NME1-NME2	AK9	ENTPD3	ENTPD8	ENTPD1	CANT1	ENTPD4	ENTPD5	ENTPD6	NUDT16	ITPA	XDH	NUDT2	GMPS
Pyrimidine Metabolism	Metabolism signature	CAD	DHODH	UMPS	CMPK1	CMPK2	NME6	NME7	NME2	NME4	NME1	NME3	NME1-NME2	AK9	PNPT1	ENTPD3	ENTPD8	ENTPD1	CANT1	ENTPD4	ENTPD5	ENTPD6	CTPS1	CTPS2	POLR1A	POLR1B	ZNRD1	TWISTNB	POLR1E	POLR2A	POLR2B	POLR2C	POLR2D	POLR2E	POLR2F	POLR2G	POLR2H	POLR2I	POLR2L	POLR2J	POLR2J3	POLR2J2	POLR2K	POLR3A	POLR3B	POLR3C	POLR3D	POLR3E	RPC5
Alanine, Aspartate and Glutamate Metabolism	Metabolism signature	GOT1	GOT2	IL4I1	DDO	ASNS	NIT2	GPT2	GPT	AGXT	AGXT2	ASS1	ASL	ADSSL1	ADSS	ADSL	NAT8L	RIMKLB	RIMKLA	FOLH1	ASPA	GAD1	GAD2	ABAT	ALDH5A1	GLUD2	GLUD1	ALDH4A1	GLUL	CAD	GLS2	GLS	CPS1	GFPT2	GFPT1	PPAT
Glycine, Serine and Threonine Metabolism	Metabolism signature	SHMT1	SHMT2	AGXT	GRHPR	GLYCTK	PGAM1	PGAM2	PGAM4	BPGM	PHGDH	PSAT1	PSPH	GCAT	ALAS1	ALAS2	MAOB	MAOA	AOC3	AOC2	GLDC	AMT	DLD	GCSH	DAO	AGXT2	GATM	GAMT	CHDH	ALDH7A1	BHMT	DMGDH	PIPOX	SARDH	GNMT	CBS	CBSL	CTH	SDS	SDSL	SRR
Cysteine and Methionine Metabolism	Metabolism signature	CTH	CBS	CBSL	BHMT	BHMT2	MTR	MAT2B	MAT1A	MAT2A	AMD1	SRM	SMS	MTAP	MRI1	APIP	ENOPH1	ADI1	TAT	IL4I1	DNMT1	DNMT3A	DNMT3B	AHCYL2	AHCYL1	AHCY	BCAT2	BCAT1	AGXT2	GCLC	GCLM	GSS	CDO1	GOT1	GOT2	MPST	TST	LDHAL6A	LDHAL6B	LDHA	LDHB	LDHC	MDH1	MDH2	SDS	SDSL
Valine, Leucine and Isoleucine Degradation	Metabolism signature	BCAT2	BCAT1	IL4I1	BCKDHA	BCKDHB	DBT	DLD	ACADS	ACADM	IVD	ACADSB	ACAD8	HADHA	EHHADH	ECHS1	HADH	HSD17B10	ACAA1	ACAA2	HADHB	PCCA	PCCB	MCEE	MUT	HIBCH	HIBADH	ALDH6A1	ALDH2	ALDH3A2	ALDH1B1	ALDH7A1	ALDH9A1	AOX1	ACSF3	ABAT	AGXT2	MCCC1	MCCC2	AUH	HMGCL	HMGCLL1	OXCT1	OXCT2	AACS	ACAT2	ACAT1	HMGCS1	HMGCS2
Valine, Leucine and Isoleucine Biosynthesis	Metabolism signature	SDS	SDSL	BCAT2	BCAT1
Lysine Degradation	Metabolism signature	AASS	ALDH7A1	AADAT	OGDHL	OGDH	DLST	GCDH	HADHA	EHHADH	ECHS1	HADH	ACAT2	ACAT1	HYKK	PHYKPL	PIPOX	ASH1L	DOT1L	EHMT2	EHMT1	KMT2A	KMT2D	KMT2C	KMT2B	KMT2E	NSD1	WHSC1	WHSC1L1	SETD1B	SETD1A	SETD2	SETD3	SETD7	KMT5A	SETDB1	SETDB2	SETMAR	SUV39H1	SUV39H2	KMT5C	KMT5B	EZH1	EZH2	PRDM2	PRDM6	PRDM9	PRDM7	CAMKMT
Arginine Biosynthesis	Metabolism signature	OTC	ASS1	ASL	ARG2	ARG1	NOS1	NOS2	NOS3	GLS2	GLS	GLUL	GLUD2	GLUD1	CPS1	GOT1	GOT2	GPT2	GPT	NAGS	ACY1	ABHD14A-ACY1
Arginine and Proline Metabolism	Metabolism signature	GAMT	GATM	CKM	CKMT1A	CKMT2	CKB	CKMT1B	AZIN2	AGMAT	ODC1	SRM	SMS	AMD1	AOC1	SMOX	ALDH2	ALDH3A2	ALDH1B1	ALDH7A1	ALDH9A1	CNDP1	CNDP2	CARNS1	SAT2	SAT1	MAOB	MAOA	NOS1	NOS2	NOS3	ARG2	ARG1	OAT	PYCRL	PYCR2	PYCR1	PRODH	ALDH4A1	ALDH18A1	LAP3	P4HA2	P4HA3	P4HA1	PRODH2	GOT1	GOT2	HOGA1	DAO
Histidine Metabolism	Metabolism signature	HAL	UROC1	AMDHD1	FTCD	HDC	DDC	AOC1	ALDH2	ALDH3A2	ALDH1B1	ALDH7A1	ALDH9A1	ASPA	HNMT	MAOB	MAOA	ALDH3B1	ALDH3B2	ALDH1A3	ALDH3A1	CARNS1	CARNMT1	CNDP2	CNDP1
Tyrosine Metabolism	Metabolism signature	GOT1	GOT2	TAT	IL4I1	HPD	HGD	GSTZ1	FAH	TYR	TH	DCT	TYRP1	DDC	DBH	PNMT	COMT	MAOB	MAOA	AOC3	AOC2	ALDH3B1	ALDH3B2	ALDH1A3	ALDH3A1	ADH1A	ADH1B	ADH1C	ADH7	ADH4	ADH5	ADH6	TPO	AOX1	FAHD1	MIF
Phenylalanine Metabolism	Metabolism signature	PAH	DDC	AOC3	AOC2	MAOB	MAOA	ALDH3B1	ALDH3B2	ALDH1A3	ALDH3A1	GLYAT	GOT1	GOT2	TAT	IL4I1	HPD	MIF
Tryptophan Metabolism	Metabolism signature	IDO1	TDO2	IDO2	AFMID	KMO	KYNU	HAAO	ACMSD	OGDHL	OGDH	GCDH	HADHA	EHHADH	ECHS1	HADH	ACAT2	ACAT1	KYAT3	KYAT1	AADAT	TPH2	TPH1	DDC	MAOB	MAOA	ALDH2	ALDH3A2	ALDH1B1	ALDH7A1	ALDH9A1	AOX1	ASMT	AANAT	CYP1A1	CYP1A2	CYP1B1	INMT	IL4I1	AOC1	CAT
Phenylalanine, Tyrosine and Tryptophan Biosynthesis	Metabolism signature	GOT1	GOT2	TAT	IL4I1	PAH
Beta-Alanine Metabolism	Metabolism signature	GADL1	GAD1	GAD2	CNDP1	CARNS1	CNDP2	ABAT	SRM	SMS	SMOX	AOC3	AOC2	ALDH2	ALDH3A2	ALDH1B1	ALDH7A1	ALDH9A1	ALDH3B1	ALDH3B2	ALDH1A3	ALDH3A1	DPYD	DPYS	UPB1	HIBCH	HADHA	EHHADH	ECHS1	ACADM	MLYCD	ALDH6A1
Taurine and Hypotaurine Metabolism	Metabolism signature	CDO1	GAD1	GAD2	CSAD	GADL1	ADO	GGT7	GGT6	GGT1	GGT5	BAAT
Selenocompound Metabolism	Metabolism signature	MTR	CTH	SCLY	KYAT3	KYAT1	TXNRD1	TXNRD2	TXNRD3	INMT	PAPSS2	PAPSS1	SEPHS2	SEPHS1	PSTK	SEPSECS	MARS	MARS2
D-Glutamine and D-Glutamate Metabolism	Metabolism signature	GLS2	GLUD2	GLUD1
Glutathione Metabolism	Metabolism signature	GGT7	GGT6	GGT1	GGT5	GGCT	OPLAH	GCLC	GCLM	GSS	LAP3	ANPEP	GSTA5	GSTA2	GSTA4	GSTO2	GSTM4	GSTT2	GSTT1	GSTM3	MGST1	MGST3	GSTP1	GSTM1	GSTM5	MGST2	GSTA1	GSTM2	GSTA3	GSTO1	GSTT2B	GSTK1	HPGDS	NAT8	NAT8B	GSR	IDH1	IDH2	PGD	G6PD	TXNDC12	GPX6	GPX7	GPX2	GPX3	GPX1	GPX5	GPX8	GPX4
N-Glycan Biosynthesis	Metabolism signature	DOLK	DPAGT1	ALG5	ALG13	ALG14	DPM1	DPM2	DPM3	ALG1	ALG2	ALG11	ALG3	ALG9	ALG12	ALG6	ALG8	ALG10	ALG10B	STT3A	STT3B	RPN1	RPN2	DAD1	TUSC3	DDOST	DOLPP1	MOGS	GANAB	MAN1B1	MAN1A2	MAN1C1	MAN1A1	MGAT1	MAN2A1	MAN2A2	MGAT2	FUT8	B4GALT1	B4GALT2	B4GALT3	ST6GAL1	ST6GAL2	MGAT3	MGAT4A	MGAT4B	MGAT4D	MGAT5	MGAT5B
Mucin Type O-Glycan Biosynthesis	Metabolism signature	GALNT5	GALNTL6	WBSCR17	GALNT11	GALNT12	GALNT13	GALNT14	GALNT16	GALNT15	GALNT18	GALNTL5	GALNT10	GALNT2	GALNT3	GALNT1	GALNT6	GALNT4	GALNT9	GALNT7	GALNT8	POC1B-GALNT4	C1GALT1	C1GALT1C1	GCNT1	GCNT3	GCNT4	ST3GAL1	ST3GAL2	ST6GALNAC1	B3GNT6	B4GALT5
Other Types of O-Glycan Biosynthesis	Metabolism signature	POMT1	POMT2	POMGNT1	B4GALT1	B4GALT2	B4GALT3	ST3GAL3	FUT9	FUT4	FUT7	MGAT5B	B3GALT4	B3GAT1	B3GAT2	CHST10	OGT	EOGT	POFUT1	POFUT2	MFNG	LFNG	RFNG	ST6GAL1	ST6GAL2	B3GLCT	POGLUT1	GXYLT1	GXYLT2	COLGALT1	COLGALT2	PLOD3
Glycosaminoglycan Biosynthesis	Metabolism signature	XYLT2	XYLT1	B4GALT7	B3GALT6	B3GAT3	CSGALNACT1	CSGALNACT2	CHSY3	CHSY1	CHPF	CHPF2	DSE	CHST11	CHST12	CHST13	CHST3	CHST7	CHST15	UST	CHST14	EXTL2	EXTL3	EXTL1	EXT1	EXT2	NDST1	NDST2	NDST3	NDST4	GLCE	HS2ST1	HS6ST1	HS6ST2	HS6ST3	HS3ST1	HS3ST2	HS3ST3B1	HS3ST3A1	HS3ST5	B4GALT1	FUT8	B4GALT2	B4GALT3	B3GNT2	B4GAT1	CHST6	B4GALT4	B3GNT7
Glycosaminoglycan Degradation	Metabolism signature	HYAL2	HYAL1	SPAM1	HYAL4	HYAL3	GUSB	IDS	IDUA	ARSB	HPSE	HPSE2	SGSH	HGSNAT	NAGLU	GALNS	GLB1	GNS	HEXA	HEXB
Glycosphosphatidylinositol	Metabolism signature	PIGA	PIGH	PIGC	PIGQ	PIGP	PIGY	DPM2	PIGL	PIGW	GPLD1	PIGM	PIGX	PIGV	PIGN	PIGB	PIGF	PIGO	GPAA1	PIGK	PIGS	PIGT	PIGU	PGAP1	PIGZ	PIGG
Glycosphingolipid Biosynthesis	Metabolism signature	B3GALT1	B3GNT5	B3GALT2	B3GALT5	FUT1	FUT2	FUT3	ST3GAL3	ST3GAL4	ABO	B4GALT1	B4GALT2	B4GALT3	B4GALT4	FUT9	FUT4	FUT5	FUT6	FUT7	ST3GAL6	ST8SIA1	B3GNT2	B4GAT1	B3GNT3	B3GNT4	GCNT2	A3GALT2	B3GALNT1	GBGT1	A4GALT	GLA	HEXA	HEXB	NAGA	ST3GAL1	ST3GAL2	B4GALNT1	B3GALT4	ST8SIA5	ST3GAL5	SLC33A1	ST6GALNAC3	ST6GALNAC4	ST6GALNAC5	ST6GALNAC6	GLB1
Other Glycan Degradation	Metabolism signature	NEU1	NEU3	NEU4	NEU2	GLB1	HEXA	HEXB	HEXDC	MAN2C1	MAN2B1	MAN2B2	MANBA	ENGASE	FUCA1	FUCA2	AGA	GBA	GBA2
Thiamine Metabolism	Metabolism signature	NFS1	NTPCR	TPK1	THTPA
Riboflavin Metabolism	Metabolism signature	RFK	FLAD1	BLVRB	TYR
Vitamin B6 Metabolism	Metabolism signature	PNPO	PDXK	PDXP	PHOSPHO2	AOX1	PSAT1
Pantothenate and CoA Biosynthesis	Metabolism signature	PANK4	PANK1	PANK3	PANK2	PPCS	PPCDC	ENPP1	ENPP3	COASY	AASDHPPT	VNN1	VNN2	BCAT2	BCAT1	DPYD	DPYS	UPB1	GADL1
Biotin Metabolism	Metabolism signature	OXSM	HLCS	BTD
Lipoic Acid Metabolism	Metabolism signature	LIAS	LIPT2	LIPT1
Porphyrin and Chlorophyll Metabolism	Metabolism signature	ALAS2	ALAS1	EARS2	EPRS	ALAD	HMBS	UROS	UROD	CPOX	PPOX	FECH	COX10	COX15	MMAB	HMOX1	HMOX2	BLVRA	BLVRB	UGT2A1	UGT2A3	UGT2B17	UGT2B11	UGT2B28	UGT1A6	UGT1A4	UGT1A1	UGT1A3	UGT2B10	UGT1A9	UGT2B7	UGT1A10	UGT1A8	UGT1A5	UGT2B15	UGT1A7	UGT2B4	UGT2A2	GUSB	HCCS	CP	HEPH	FXN
Ubiquinone and other Terpenoid-Quinone Biosynthesis	Metabolism signature	TAT	COQ2	COQ3	COQ6	COQ5	COQ7	NQO1	GGCX	VKORC1	VKORC1L1	HPD
Terpenoid Backbone Biosynthesis	Metabolism signature	ACAT2	ACAT1	HMGCS1	HMGCS2	HMGCR	MVK	PMVK	MVD	IDI1	IDI2	FDPS	GGPS1	PDSS1	PDSS2	DHDDS	NUS1	FNTA	FNTB	RCE1	ZMPSTE24	ICMT	PCYOX1
Caffiene Metabolism	Metabolism signature	CYP1A2	NAT2	NAT1	CYP2A6	XDH
Neomycin, Kanamysin and Gentamicin Biosynthesis	Metabolism signature	HK3	HK1	HK2	HKDC1	GCK
Metabolism of Xenobiotics by Cytochrome P450	Metabolism signature	CYP1A1	CYP2C9	CYP3A4	CYP1B1	GSTA5	GSTA2	GSTA4	GSTO2	GSTM4	GSTT2	GSTT1	GSTM3	MGST1	MGST3	GSTP1	GSTM1	GSTM5	MGST2	GSTA1	GSTM2	GSTA3	GSTO1	GSTT2B	GSTK1	HPGDS	EPHX1	CYP2B6	SULT2A1	CYP1A2	CYP2A6	CYP2E1	CYP2F1	CYP2S1	AKR1C1	DHDH	CYP2A13	CYP2D6	HSD11B1	CBR1	CBR3	UGT2A1	UGT2A3	UGT2B17	UGT2B11	UGT2B28	UGT1A6	UGT1A4	UGT1A1
Drug Metabolism by Cytochrome P450	Metabolism signature	CYP2C9	CYP2D6	CYP3A4	FMO1	FMO2	FMO5	FMO3	FMO4	CYP2C19	CYP2B6	CYP3A5	GSTA5	GSTA2	GSTA4	GSTO2	GSTM4	GSTT2	GSTT1	GSTM3	MGST1	MGST3	GSTP1	GSTM1	GSTM5	MGST2	GSTA1	GSTM2	GSTA3	GSTO1	GSTT2B	GSTK1	HPGDS	ADH1A	ADH1B	ADH1C	ADH7	ADH4	ADH5	ADH6	ALDH3B1	ALDH3B2	ALDH1A3	ALDH3A1	MAOB	MAOA	AOX1	UGT2A1	UGT2A3
Drug Metabolism by other enzymes	Metabolism signature	HPRT1	IMPDH1	IMPDH2	GMPS	TPMT	XDH	ITPA	CES1	CES2	UGT2A1	UGT2A3	UGT2B17	UGT2B11	UGT2B28	UGT1A6	UGT1A4	UGT1A1	UGT1A3	UGT2B10	UGT1A9	UGT2B7	UGT1A10	UGT1A8	UGT1A5	UGT2B15	UGT1A7	UGT2B4	UGT2A2	GUSB	CYP3A4	CDA	TYMP	DPYD	DPYS	UPB1	CYP2A6	UPP2	UPP1	UCK1	UCK2	UCKL1	TK2	TK1	UMPS	NAT2	NAT1
[truncated: 127 more columns]
