# Supplementary material for: Heterogeneity and potential therapeutic insights for triple-negative breast cancer based on metabolic‐associated molecular subtypes and genomic mutations
Source: Front Pharmacol. 2023 Sep 1;14:1224828. doi: 10.3389/fphar.2023.1224828 (PMC10502304; doi:10.3389/fphar.2023.1224828)
Supplement: Supplementary file 1 [file Presentation1.zip › Table S7-Clinical statistics between subtype in TCGA .xlsx]

## Sheet: Sheet1
Table S7. Clinical characteristics of different patient classifications in the TCGA-TNBC.
Variables	C1	C2	c2	p-value
	(n %)	(n %)
Age (years)			1.085	0.298
<=54	45 (56.2)	16 (45.7)
>54	35 (43.8)	19 (54.3)
T stage			7.352	0.007
I-II	74 (92.5)	25 (71.4)
III-IV	6 (7.5)	10 (28.6)
N stage			1.138	0.286
negative	54 (67.5)	20 (57.1)
positive	26 (32.5)	15 (42.9)
Distant metastasis				0.518*
negative	79 (98.8)	34 (97.1)
positive	1 (1.2)	1 (2.9)
TNM stage			10.551	0.001
I-II	71 (88.8)	22 (62.9)
III-IV	9 (11.2)	13 (37.1)
*: Fisher’s precision probability test
