# Supplementary material for: Heterogeneity and potential therapeutic insights for triple-negative breast cancer based on metabolic‐associated molecular subtypes and genomic mutations
Source: Front Pharmacol. 2023 Sep 1;14:1224828. doi: 10.3389/fphar.2023.1224828 (PMC10502304; doi:10.3389/fphar.2023.1224828)
Supplement: Supplementary file 1 [file Presentation1.zip › Table S8-independent test between subtype and mutation.xlsx]

## Sheet: INDEPENDENT TEST BETWEEN SUBTYP
Table S8. Mutation features for distinct TNBC classifications.
Gene Symbol (Mutated)	TMB	CS1	CS2	p-value	p-adj
DMBT1	3 ( 3%)	1 (1.4%)	2 (5.9%)	0.249	1
MYPN	2 ( 2%)	0 (0.0%)	2 (5.9%)	0.105	1
ARHGAP42	2 ( 2%)	1 (1.4%)	1 (2.9%)	0.549	1
DYNC2H1	9 ( 9%)	6 (8.6%)	3 (8.8%)	1	1
TECTA	5 ( 5%)	4 (5.7%)	1 (2.9%)	1	1
AHNAK	7 ( 7%)	5 (7.1%)	2 (5.9%)	1	1
GDPD5	3 ( 3%)	2 (2.9%)	1 (2.9%)	1	1
FAT3	12 (12%)	8 (11.4%)	4 (11.8%)	1	1
TROAP	2 ( 2%)	1 (1.4%)	1 (2.9%)	0.549	1
IFFO1	2 ( 2%)	1 (1.4%)	1 (2.9%)	0.549	1
CHD4	3 ( 3%)	2 (2.9%)	1 (2.9%)	1	1
ARL11	2 ( 2%)	1 (1.4%)	1 (2.9%)	0.549	1
NFATC4	2 ( 2%)	0 (0.0%)	2 (5.9%)	0.105	1
GTF3C1	2 ( 2%)	0 (0.0%)	2 (5.9%)	0.105	1
BRCA1	8 ( 8%)	7 (10.0%)	1 ( 2.9%)	0.268	1
TP53	85 (82%)	58 (82.9%)	27 (79.4%)	0.788	1
LAMA3	5 ( 5%)	4 (5.7%)	1 (2.9%)	1	1
COPE	2 ( 2%)	0 (0.0%)	2 (5.9%)	0.105	1
LSR	4 ( 4%)	3 (4.3%)	1 (2.9%)	1	1
SERTAD3	2 ( 2%)	1 (1.4%)	1 (2.9%)	0.549	1
RXFP4	2 ( 2%)	1 (1.4%)	1 (2.9%)	0.549	1
ARHGEF2	5 ( 5%)	4 (5.7%)	1 (2.9%)	1	1
USH2A	12 (12%)	10 (14.3%)	2 ( 5.9%)	0.329	1
IFT52	2 ( 2%)	0 (0.0%)	2 (5.9%)	0.105	1
LAMA5	2 ( 2%)	1 (1.4%)	1 (2.9%)	0.549	1
LARGE	3 ( 3%)	0 (0.0%)	3 (8.8%)	0.0329	1
NPAS2	2 ( 2%)	0 (0.0%)	2 (5.9%)	0.105	1
BUB1	2 ( 2%)	1 (1.4%)	1 (2.9%)	0.549	1
VIT	3 ( 3%)	2 (2.9%)	1 (2.9%)	1	1
FSTL5	3 ( 3%)	0 (0.0%)	3 (8.8%)	0.0329	1
YIPF7	2 ( 2%)	1 (1.4%)	1 (2.9%)	0.549	1
UGT2B15	2 ( 2%)	1 (1.4%)	1 (2.9%)	0.549	1
INMT	2 ( 2%)	2 (2.9%)	0 (0.0%)	1	1
TG	6 ( 6%)	5 (7.1%)	1 (2.9%)	0.661	1
MROH5	5 ( 5%)	4 (5.7%)	1 (2.9%)	1	1
PLEC	6 ( 6%)	4 (5.7%)	2 (5.9%)	1	1
UNC5D	4 ( 4%)	3 (4.3%)	1 (2.9%)	1	1
GPRASP1	2 ( 2%)	1 (1.4%)	1 (2.9%)	0.549	1
TEX11	3 ( 3%)	1 (1.4%)	2 (5.9%)	0.249	1
ARHGEF17	2 ( 2%)	2 (2.9%)	0 (0.0%)	1	1
TULP3	2 ( 2%)	2 (2.9%)	0 (0.0%)	1	1
TMTC2	3 ( 3%)	1 (1.4%)	2 (5.9%)	0.249	1
TXNDC16	2 ( 2%)	1 (1.4%)	1 (2.9%)	0.549	1
CYFIP1	3 ( 3%)	2 (2.9%)	1 (2.9%)	1	1
DNAH17	8 ( 8%)	6 (8.6%)	2 (5.9%)	1	1
POU2F2	2 ( 2%)	2 (2.9%)	0 (0.0%)	1	1
CPT1C	2 ( 2%)	1 (1.4%)	1 (2.9%)	0.549	1
LRRC4B	2 ( 2%)	2 (2.9%)	0 (0.0%)	1	1
LRRC8E	2 ( 2%)	1 (1.4%)	1 (2.9%)	0.549	1
ZNF687	5 ( 5%)	4 (5.7%)	1 (2.9%)	1	1
CACNA1E	5 ( 5%)	4 (5.7%)	1 (2.9%)	1	1
ASPM	6 ( 6%)	5 (7.1%)	1 (2.9%)	0.661	1
ZC3H11A	3 ( 3%)	2 (2.9%)	1 (2.9%)	1	1
KCTD3	2 ( 2%)	2 (2.9%)	0 (0.0%)	1	1
ARID1A	4 ( 4%)	3 (4.3%)	1 (2.9%)	1	1
ZBTB8B	3 ( 3%)	3 (4.3%)	0 (0.0%)	0.549	1
KCNQ2	3 ( 3%)	2 (2.9%)	1 (2.9%)	1	1
RRP1B	2 ( 2%)	1 (1.4%)	1 (2.9%)	0.549	1
NCAPH2	2 ( 2%)	2 (2.9%)	0 (0.0%)	1	1
FBXW7	7 ( 7%)	6 (8.6%)	1 (2.9%)	0.422	1
PDCL2	2 ( 2%)	2 (2.9%)	0 (0.0%)	1	1
JAKMIP2	2 ( 2%)	1 (1.4%)	1 (2.9%)	0.549	1
HMGCS1	2 ( 2%)	1 (1.4%)	1 (2.9%)	0.549	1
THBS4	2 ( 2%)	2 (2.9%)	0 (0.0%)	1	1
HIST1H2BK	2 ( 2%)	2 (2.9%)	0 (0.0%)	1	1
MMS22L	3 ( 3%)	3 (4.3%)	0 (0.0%)	0.549	1
SDK1	3 ( 3%)	2 (2.9%)	1 (2.9%)	1	1
SVEP1	3 ( 3%)	3 (4.3%)	0 (0.0%)	0.549	1
ALG13	2 ( 2%)	2 (2.9%)	0 (0.0%)	1	1
DMD	9 ( 9%)	4 ( 5.7%)	5 (14.7%)	0.149	1
USP9X	6 ( 6%)	2 ( 2.9%)	4 (11.8%)	0.0875	1
HYOU1	2 ( 2%)	2 (2.9%)	0 (0.0%)	1	1
PTPRJ	2 ( 2%)	1 (1.4%)	1 (2.9%)	0.549	1
SYT16	2 ( 2%)	2 (2.9%)	0 (0.0%)	1	1
CILP	3 ( 3%)	2 (2.9%)	1 (2.9%)	1	1
CHD2	3 ( 3%)	3 (4.3%)	0 (0.0%)	0.549	1
ABCC12	4 ( 4%)	2 (2.9%)	2 (5.9%)	0.595	1
CNOT1	3 ( 3%)	2 (2.9%)	1 (2.9%)	1	1
SHISA6	2 ( 2%)	2 (2.9%)	0 (0.0%)	1	1
BZRAP1	4 ( 4%)	4 (5.7%)	0 (0.0%)	0.301	1
POLD1	2 ( 2%)	2 (2.9%)	0 (0.0%)	1	1
PDE4DIP	4 ( 4%)	2 (2.9%)	2 (5.9%)	0.595	1
GNPAT	3 ( 3%)	2 (2.9%)	1 (2.9%)	1	1
HNRNPU	3 ( 3%)	2 (2.9%)	1 (2.9%)	1	1
USP1	3 ( 3%)	2 (2.9%)	1 (2.9%)	1	1
C1orf173	2 ( 2%)	1 (1.4%)	1 (2.9%)	0.549	1
TNRC6B	6 ( 6%)	5 (7.1%)	1 (2.9%)	0.661	1
NBAS	6 ( 6%)	4 (5.7%)	2 (5.9%)	1	1
RBM44	2 ( 2%)	1 (1.4%)	1 (2.9%)	0.549	1
MUC4	7 ( 7%)	6 (8.6%)	1 (2.9%)	0.422	1
ALPK1	3 ( 3%)	3 (4.3%)	0 (0.0%)	0.549	1
BACH2	2 ( 2%)	2 (2.9%)	0 (0.0%)	1	1
ABCB1	2 ( 2%)	2 (2.9%)	0 (0.0%)	1	1
FZD1	2 ( 2%)	2 (2.9%)	0 (0.0%)	1	1
EHMT1	3 ( 3%)	1 (1.4%)	2 (5.9%)	0.249	1
MAGEB6	2 ( 2%)	1 (1.4%)	1 (2.9%)	0.549	1
MXRA5	5 ( 5%)	2 (2.9%)	3 (8.8%)	0.327	1
CXorf22	3 ( 3%)	3 (4.3%)	0 (0.0%)	0.549	1
GPR174	3 ( 3%)	3 (4.3%)	0 (0.0%)	0.549	1
EXPH5	2 ( 2%)	2 (2.9%)	0 (0.0%)	1	1
TENM4	2 ( 2%)	1 (1.4%)	1 (2.9%)	0.549	1
DENND5A	2 ( 2%)	1 (1.4%)	1 (2.9%)	0.549	1
BMP4	2 ( 2%)	2 (2.9%)	0 (0.0%)	1	1
ZNF689	2 ( 2%)	1 (1.4%)	1 (2.9%)	0.549	1
CDH11	3 ( 3%)	3 (4.3%)	0 (0.0%)	0.549	1
ZCCHC2	3 ( 3%)	2 (2.9%)	1 (2.9%)	1	1
SYDE1	3 ( 3%)	3 (4.3%)	0 (0.0%)	0.549	1
FAM129C	2 ( 2%)	2 (2.9%)	0 (0.0%)	1	1
ZNF99	2 ( 2%)	2 (2.9%)	0 (0.0%)	1	1
PRUNE	4 ( 4%)	4 (5.7%)	0 (0.0%)	0.301	1
YY1AP1	2 ( 2%)	2 (2.9%)	0 (0.0%)	1	1
SPTA1	11 (11%)	7 (10.0%)	4 (11.8%)	0.747	1
TNN	4 ( 4%)	3 (4.3%)	1 (2.9%)	1	1
KMO	2 ( 2%)	2 (2.9%)	0 (0.0%)	1	1
AHCTF1	5 ( 5%)	4 (5.7%)	1 (2.9%)	1	1
SZT2	5 ( 5%)	5 (7.1%)	0 (0.0%)	0.17	1
CHD6	4 ( 4%)	2 (2.9%)	2 (5.9%)	0.595	1
SEZ6L	4 ( 4%)	3 (4.3%)	1 (2.9%)	1	1
PIKFYVE	4 ( 4%)	3 (4.3%)	1 (2.9%)	1	1
CYP27A1	2 ( 2%)	1 (1.4%)	1 (2.9%)	0.549	1
COL7A1	4 ( 4%)	4 (5.7%)	0 (0.0%)	0.301	1
INTU	2 ( 2%)	2 (2.9%)	0 (0.0%)	1	1
CDKL2	2 ( 2%)	2 (2.9%)	0 (0.0%)	1	1
HPSE	2 ( 2%)	2 (2.9%)	0 (0.0%)	1	1
KAT6A	2 ( 2%)	1 (1.4%)	1 (2.9%)	0.549	1
CHD7	3 ( 3%)	1 (1.4%)	2 (5.9%)	0.249	1
MAGEC1	2 ( 2%)	2 (2.9%)	0 (0.0%)	1	1
TNKS1BP1	2 ( 2%)	0 (0.0%)	2 (5.9%)	0.105	1
OR5P3	2 ( 2%)	0 (0.0%)	2 (5.9%)	0.105	1
ATXN2	2 ( 2%)	1 (1.4%)	1 (2.9%)	0.549	1
DDX55	4 ( 4%)	2 (2.9%)	2 (5.9%)	0.595	1
SLCO1C1	2 ( 2%)	1 (1.4%)	1 (2.9%)	0.549	1
CRYL1	2 ( 2%)	1 (1.4%)	1 (2.9%)	0.549	1
NRXN3	3 ( 3%)	0 (0.0%)	3 (8.8%)	0.0329	1
TYRO3	2 ( 2%)	1 (1.4%)	1 (2.9%)	0.549	1
C16orf62	2 ( 2%)	1 (1.4%)	1 (2.9%)	0.549	1
ABCA3	3 ( 3%)	2 (2.9%)	1 (2.9%)	1	1
ZNF844	2 ( 2%)	1 (1.4%)	1 (2.9%)	0.549	1
NOTCH3	4 ( 4%)	2 (2.9%)	2 (5.9%)	0.595	1
NWD1	2 ( 2%)	1 (1.4%)	1 (2.9%)	0.549	1
ATP4A	2 ( 2%)	0 (0.0%)	2 (5.9%)	0.105	1
NLRP5	3 ( 3%)	1 (1.4%)	2 (5.9%)	0.249	1
MUC16	14 (14%)	11 (15.7%)	3 ( 8.8%)	0.541	1
OR7D2	2 ( 2%)	1 (1.4%)	1 (2.9%)	0.549	1
CASQ2	2 ( 2%)	1 (1.4%)	1 (2.9%)	0.549	1
TTF2	3 ( 3%)	3 (4.3%)	0 (0.0%)	0.549	1
TCHH	4 ( 4%)	2 (2.9%)	2 (5.9%)	0.595	1
KCNN3	2 ( 2%)	1 (1.4%)	1 (2.9%)	0.549	1
TPR	7 ( 7%)	4 (5.7%)	3 (8.8%)	0.68	1
SRGAP2	3 ( 3%)	2 (2.9%)	1 (2.9%)	1	1
KIAA0319L	2 ( 2%)	1 (1.4%)	1 (2.9%)	0.549	1
ASXL1	3 ( 3%)	2 (2.9%)	1 (2.9%)	1	1
MYH7B	5 ( 5%)	3 (4.3%)	2 (5.9%)	0.661	1
SPATA2	2 ( 2%)	1 (1.4%)	1 (2.9%)	0.549	1
TGFBRAP1	2 ( 2%)	1 (1.4%)	1 (2.9%)	0.549	1
GREB1	3 ( 3%)	2 (2.9%)	1 (2.9%)	1	1
BIRC6	5 ( 5%)	3 (4.3%)	2 (5.9%)	0.661	1
PARP9	2 ( 2%)	1 (1.4%)	1 (2.9%)	0.549	1
FAT1	4 ( 4%)	1 (1.4%)	3 (8.8%)	0.101	1
PLEKHG4B	2 ( 2%)	0 (0.0%)	2 (5.9%)	0.105	1
ZFR	5 ( 5%)	2 (2.9%)	3 (8.8%)	0.327	1
C5orf42	4 ( 4%)	1 (1.4%)	3 (8.8%)	0.101	1
COL19A1	3 ( 3%)	1 (1.4%)	2 (5.9%)	0.249	1
XRCC2	2 ( 2%)	1 (1.4%)	1 (2.9%)	0.549	1
DLC1	5 ( 5%)	2 (2.9%)	3 (8.8%)	0.327	1
FAM49B	3 ( 3%)	1 (1.4%)	2 (5.9%)	0.249	1
ARFGEF1	4 ( 4%)	3 (4.3%)	1 (2.9%)	1	1
BRINP1	3 ( 3%)	2 (2.9%)	1 (2.9%)	1	1
CACNA1B	7 ( 7%)	4 (5.7%)	3 (8.8%)	0.68	1
CA9	2 ( 2%)	0 (0.0%)	2 (5.9%)	0.105	1
ATP1B4	4 ( 4%)	2 (2.9%)	2 (5.9%)	0.595	1
SLC39A12	2 ( 2%)	2 (2.9%)	0 (0.0%)	1	1
TET1	4 ( 4%)	2 (2.9%)	2 (5.9%)	0.595	1
ROBO3	2 ( 2%)	2 (2.9%)	0 (0.0%)	1	1
TRPM5	2 ( 2%)	0 (0.0%)	2 (5.9%)	0.105	1
OR10Q1	2 ( 2%)	2 (2.9%)	0 (0.0%)	1	1
SUV420H1	3 ( 3%)	2 (2.9%)	1 (2.9%)	1	1
NUMA1	3 ( 3%)	2 (2.9%)	1 (2.9%)	1	1
MARS	3 ( 3%)	3 (4.3%)	0 (0.0%)	0.549	1
ARHGAP5	5 ( 5%)	4 (5.7%)	1 (2.9%)	1	1
VWA3A	3 ( 3%)	3 (4.3%)	0 (0.0%)	0.549	1
PRKCB	3 ( 3%)	3 (4.3%)	0 (0.0%)	0.549	1
KLHDC4	2 ( 2%)	2 (2.9%)	0 (0.0%)	1	1
MYH8	3 ( 3%)	3 (4.3%)	0 (0.0%)	0.549	1
ANKFY1	2 ( 2%)	2 (2.9%)	0 (0.0%)	1	1
TANC2	3 ( 3%)	3 (4.3%)	0 (0.0%)	0.549	1
TBCD	3 ( 3%)	2 (2.9%)	1 (2.9%)	1	1
FHOD3	5 ( 5%)	4 (5.7%)	1 (2.9%)	1	1
USHBP1	2 ( 2%)	2 (2.9%)	0 (0.0%)	1	1
SUGP1	4 ( 4%)	4 (5.7%)	0 (0.0%)	0.301	1
KMT2B	4 ( 4%)	3 (4.3%)	1 (2.9%)	1	1
SPTBN4	2 ( 2%)	2 (2.9%)	0 (0.0%)	1	1
ARHGAP35	2 ( 2%)	1 (1.4%)	1 (2.9%)	0.549	1
MCOLN1	3 ( 3%)	3 (4.3%)	0 (0.0%)	0.549	1
CTSS	2 ( 2%)	2 (2.9%)	0 (0.0%)	1	1
CLCA1	3 ( 3%)	1 (1.4%)	2 (5.9%)	0.249	1
LRRC8C	3 ( 3%)	3 (4.3%)	0 (0.0%)	0.549	1
BCAR3	2 ( 2%)	1 (1.4%)	1 (2.9%)	0.549	1
PREX1	6 ( 6%)	5 (7.1%)	1 (2.9%)	0.661	1
BCAS1	2 ( 2%)	1 (1.4%)	1 (2.9%)	0.549	1
ANGPT4	2 ( 2%)	1 (1.4%)	1 (2.9%)	0.549	1
SCN3A	3 ( 3%)	3 (4.3%)	0 (0.0%)	0.549	1
PUM2	2 ( 2%)	1 (1.4%)	1 (2.9%)	0.549	1
DNMT3A	2 ( 2%)	2 (2.9%)	0 (0.0%)	1	1
CD86	2 ( 2%)	1 (1.4%)	1 (2.9%)	0.549	1
CASR	3 ( 3%)	3 (4.3%)	0 (0.0%)	0.549	1
FRAS1	4 ( 4%)	4 (5.7%)	0 (0.0%)	0.301	1
HIST1H2BA	2 ( 2%)	2 (2.9%)	0 (0.0%)	1	1
PTK7	2 ( 2%)	2 (2.9%)	0 (0.0%)	1	1
TDRD6	3 ( 3%)	2 (2.9%)	1 (2.9%)	1	1
COL9A1	2 ( 2%)	1 (1.4%)	1 (2.9%)	0.549	1
IMPG1	3 ( 3%)	3 (4.3%)	0 (0.0%)	0.549	1
CUX1	2 ( 2%)	2 (2.9%)	0 (0.0%)	1	1
RELN	9 ( 9%)	8 (11.4%)	1 ( 2.9%)	0.265	1
DOCK4	4 ( 4%)	3 (4.3%)	1 (2.9%)	1	1
CARD11	4 ( 4%)	3 (4.3%)	1 (2.9%)	1	1
TRIM55	2 ( 2%)	1 (1.4%)	1 (2.9%)	0.549	1
RPGR	3 ( 3%)	2 (2.9%)	1 (2.9%)	1	1
MTMR8	2 ( 2%)	1 (1.4%)	1 (2.9%)	0.549	1
TUBGCP2	2 ( 2%)	1 (1.4%)	1 (2.9%)	0.549	1
WAPAL	2 ( 2%)	2 (2.9%)	0 (0.0%)	1	1
LGR4	2 ( 2%)	2 (2.9%)	0 (0.0%)	1	1
ANKRD11	5 ( 5%)	3 (4.3%)	2 (5.9%)	0.661	1
MYH13	4 ( 4%)	2 (2.9%)	2 (5.9%)	0.595	1
CHST9	2 ( 2%)	2 (2.9%)	0 (0.0%)	1	1
UNC13A	2 ( 2%)	2 (2.9%)	0 (0.0%)	1	1
ATP9A	4 ( 4%)	3 (4.3%)	1 (2.9%)	1	1
FARP2	3 ( 3%)	2 (2.9%)	1 (2.9%)	1	1
CTNNA2	2 ( 2%)	1 (1.4%)	1 (2.9%)	0.549	1
ADPRH	2 ( 2%)	1 (1.4%)	1 (2.9%)	0.549	1
HIST1H3B	3 ( 3%)	3 (4.3%)	0 (0.0%)	0.549	1
TEX15	2 ( 2%)	2 (2.9%)	0 (0.0%)	1	1
KIAA2026	3 ( 3%)	3 (4.3%)	0 (0.0%)	0.549	1
STAG2	2 ( 2%)	2 (2.9%)	0 (0.0%)	1	1
PPEF1	2 ( 2%)	2 (2.9%)	0 (0.0%)	1	1
PCDH11X	3 ( 3%)	1 (1.4%)	2 (5.9%)	0.249	1
ZNF438	3 ( 3%)	2 (2.9%)	1 (2.9%)	1	1
SFMBT2	3 ( 3%)	1 (1.4%)	2 (5.9%)	0.249	1
NPAT	3 ( 3%)	2 (2.9%)	1 (2.9%)	1	1
DSCAML1	7 ( 7%)	6 (8.6%)	1 (2.9%)	0.422	1
ETV6	3 ( 3%)	1 (1.4%)	2 (5.9%)	0.249	1
DNAH10	6 ( 6%)	5 (7.1%)	1 (2.9%)	0.661	1
BRCA2	4 ( 4%)	4 (5.7%)	0 (0.0%)	0.301	1
MYCBP2	4 ( 4%)	4 (5.7%)	0 (0.0%)	0.301	1
TECPR2	2 ( 2%)	1 (1.4%)	1 (2.9%)	0.549	1
OR4M1	2 ( 2%)	2 (2.9%)	0 (0.0%)	1	1
AKAP6	4 ( 4%)	3 (4.3%)	1 (2.9%)	1	1
MIS18BP1	3 ( 3%)	3 (4.3%)	0 (0.0%)	0.549	1
TCF12	2 ( 2%)	2 (2.9%)	0 (0.0%)	1	1
MYH11	2 ( 2%)	1 (1.4%)	1 (2.9%)	0.549	1
SMG1	7 ( 7%)	5 (7.1%)	2 (5.9%)	1	1
ZP2	2 ( 2%)	2 (2.9%)	0 (0.0%)	1	1
ZNRF1	2 ( 2%)	2 (2.9%)	0 (0.0%)	1	1
KAT2A	3 ( 3%)	2 (2.9%)	1 (2.9%)	1	1
UBTF	3 ( 3%)	1 (1.4%)	2 (5.9%)	0.249	1
DDX42	3 ( 3%)	3 (4.3%)	0 (0.0%)	0.549	1
FTSJ3	4 ( 4%)	3 (4.3%)	1 (2.9%)	1	1
ABCA6	4 ( 4%)	4 (5.7%)	0 (0.0%)	0.301	1
KIAA0195	3 ( 3%)	1 (1.4%)	2 (5.9%)	0.249	1
POLR2A	2 ( 2%)	2 (2.9%)	0 (0.0%)	1	1
ANKRD30B	3 ( 3%)	2 (2.9%)	1 (2.9%)	1	1
LAMA1	4 ( 4%)	2 (2.9%)	2 (5.9%)	0.595	1
SMARCA4	4 ( 4%)	3 (4.3%)	1 (2.9%)	1	1
ZNF528	3 ( 3%)	3 (4.3%)	0 (0.0%)	0.549	1
GPR108	2 ( 2%)	1 (1.4%)	1 (2.9%)	0.549	1
ZNF560	2 ( 2%)	2 (2.9%)	0 (0.0%)	1	1
CELSR2	3 ( 3%)	3 (4.3%)	0 (0.0%)	0.549	1
TDRKH	2 ( 2%)	2 (2.9%)	0 (0.0%)	1	1
ATP8B2	2 ( 2%)	1 (1.4%)	1 (2.9%)	0.549	1
LMOD1	3 ( 3%)	2 (2.9%)	1 (2.9%)	1	1
C1orf65	2 ( 2%)	2 (2.9%)	0 (0.0%)	1	1
ZNF678	2 ( 2%)	2 (2.9%)	0 (0.0%)	1	1
PCNXL2	3 ( 3%)	3 (4.3%)	0 (0.0%)	0.549	1
HEATR1	3 ( 3%)	2 (2.9%)	1 (2.9%)	1	1
FMN2	3 ( 3%)	3 (4.3%)	0 (0.0%)	0.549	1
CSMD2	8 ( 8%)	5 (7.1%)	3 (8.8%)	0.714	1
ABCA4	3 ( 3%)	2 (2.9%)	1 (2.9%)	1	1
AGRN	2 ( 2%)	1 (1.4%)	1 (2.9%)	0.549	1
SSTR4	2 ( 2%)	1 (1.4%)	1 (2.9%)	0.549	1
TTC3	3 ( 3%)	2 (2.9%)	1 (2.9%)	1	1
SPECC1L	2 ( 2%)	2 (2.9%)	0 (0.0%)	1	1
ADSL	2 ( 2%)	2 (2.9%)	0 (0.0%)	1	1
POLR1B	2 ( 2%)	2 (2.9%)	0 (0.0%)	1	1
MYO7B	4 ( 4%)	3 (4.3%)	1 (2.9%)	1	1
TTN	23 (22%)	17 (24.3%)	6 (17.6%)	0.615	1
COL4A4	3 ( 3%)	2 (2.9%)	1 (2.9%)	1	1
CAD	3 ( 3%)	3 (4.3%)	0 (0.0%)	0.549	1
ALK	2 ( 2%)	1 (1.4%)	1 (2.9%)	0.549	1
PPP1R21	2 ( 2%)	1 (1.4%)	1 (2.9%)	0.549	1
SFXN5	2 ( 2%)	2 (2.9%)	0 (0.0%)	1	1
ANKRD36C	6 ( 6%)	5 (7.1%)	1 (2.9%)	0.661	1
MORC1	2 ( 2%)	0 (0.0%)	2 (5.9%)	0.105	1
COL6A6	3 ( 3%)	2 (2.9%)	1 (2.9%)	1	1
CEP70	2 ( 2%)	2 (2.9%)	0 (0.0%)	1	1
CLSTN2	2 ( 2%)	2 (2.9%)	0 (0.0%)	1	1
PLCL2	2 ( 2%)	2 (2.9%)	0 (0.0%)	1	1
XIRP1	3 ( 3%)	2 (2.9%)	1 (2.9%)	1	1
DALRD3	2 ( 2%)	2 (2.9%)	0 (0.0%)	1	1
ITIH1	4 ( 4%)	4 (5.7%)	0 (0.0%)	0.301	1
ROBO2	2 ( 2%)	2 (2.9%)	0 (0.0%)	1	1
ANKRD50	3 ( 3%)	3 (4.3%)	0 (0.0%)	0.549	1
CC2D2A	2 ( 2%)	1 (1.4%)	1 (2.9%)	0.549	1
DDX60L	2 ( 2%)	2 (2.9%)	0 (0.0%)	1	1
PDGFRA	2 ( 2%)	2 (2.9%)	0 (0.0%)	1	1
ARHGAP24	4 ( 4%)	4 (5.7%)	0 (0.0%)	0.301	1
ADAMTS19	4 ( 4%)	3 (4.3%)	1 (2.9%)	1	1
HSPA4	2 ( 2%)	2 (2.9%)	0 (0.0%)	1	1
DNAH5	5 ( 5%)	4 (5.7%)	1 (2.9%)	1	1
DOCK2	2 ( 2%)	1 (1.4%)	1 (2.9%)	0.549	1
KIAA0825	2 ( 2%)	1 (1.4%)	1 (2.9%)	0.549	1
LAMA2	6 ( 6%)	4 (5.7%)	2 (5.9%)	1	1
SGK1	2 ( 2%)	1 (1.4%)	1 (2.9%)	0.549	1
MSH5	3 ( 3%)	1 (1.4%)	2 (5.9%)	0.249	1
ZNF318	4 ( 4%)	4 (5.7%)	0 (0.0%)	0.301	1
COL12A1	4 ( 4%)	3 (4.3%)	1 (2.9%)	1	1
DNAH11	4 ( 4%)	4 (5.7%)	0 (0.0%)	0.301	1
NPC1L1	2 ( 2%)	2 (2.9%)	0 (0.0%)	1	1
ZNF394	3 ( 3%)	1 (1.4%)	2 (5.9%)	0.249	1
UBR5	5 ( 5%)	4 (5.7%)	1 (2.9%)	1	1
PTK2	2 ( 2%)	2 (2.9%)	0 (0.0%)	1	1
CSPP1	2 ( 2%)	1 (1.4%)	1 (2.9%)	0.549	1
PREX2	4 ( 4%)	3 (4.3%)	1 (2.9%)	1	1
ZNF81	3 ( 3%)	3 (4.3%)	0 (0.0%)	0.549	1
HDAC6	3 ( 3%)	1 (1.4%)	2 (5.9%)	0.249	1
CCDC120	2 ( 2%)	1 (1.4%)	1 (2.9%)	0.549	1
FANCF	2 ( 2%)	1 (1.4%)	1 (2.9%)	0.549	1
PROZ	2 ( 2%)	1 (1.4%)	1 (2.9%)	0.549	1
DYNC1H1	7 ( 7%)	4 (5.7%)	3 (8.8%)	0.68	1
RYR3	5 ( 5%)	3 (4.3%)	2 (5.9%)	0.661	1
ABCA9	3 ( 3%)	1 (1.4%)	2 (5.9%)	0.249	1
CYP4F12	2 ( 2%)	1 (1.4%)	1 (2.9%)	0.549	1
PLEKHG2	2 ( 2%)	1 (1.4%)	1 (2.9%)	0.549	1
CHRNB2	5 ( 5%)	3 (4.3%)	2 (5.9%)	0.661	1
LAMC1	4 ( 4%)	3 (4.3%)	1 (2.9%)	1	1
AGO1	2 ( 2%)	1 (1.4%)	1 (2.9%)	0.549	1
HDLBP	3 ( 3%)	0 (0.0%)	3 (8.8%)	0.0329	1
ABHD6	2 ( 2%)	1 (1.4%)	1 (2.9%)	0.549	1
ACTL6B	3 ( 3%)	1 (1.4%)	2 (5.9%)	0.249	1
PTK2B	2 ( 2%)	0 (0.0%)	2 (5.9%)	0.105	1
DENND4C	2 ( 2%)	1 (1.4%)	1 (2.9%)	0.549	1
IL11RA	3 ( 3%)	1 (1.4%)	2 (5.9%)	0.249	1
KIAA1210	4 ( 4%)	2 (2.9%)	2 (5.9%)	0.595	1
C10orf2	3 ( 3%)	2 (2.9%)	1 (2.9%)	1	1
EI24	2 ( 2%)	1 (1.4%)	1 (2.9%)	0.549	1
MYF6	2 ( 2%)	0 (0.0%)	2 (5.9%)	0.105	1
RB1	5 ( 5%)	2 (2.9%)	3 (8.8%)	0.327	1
PCK2	2 ( 2%)	0 (0.0%)	2 (5.9%)	0.105	1
RNF40	3 ( 3%)	1 (1.4%)	2 (5.9%)	0.249	1
CREBBP	8 ( 8%)	7 (10.0%)	1 ( 2.9%)	0.268	1
RYR1	6 ( 6%)	3 (4.3%)	3 (8.8%)	0.39	1
ZNF114	2 ( 2%)	1 (1.4%)	1 (2.9%)	0.549	1
ADCY10	2 ( 2%)	1 (1.4%)	1 (2.9%)	0.549	1
GOLIM4	2 ( 2%)	0 (0.0%)	2 (5.9%)	0.105	1
BAP1	3 ( 3%)	0 (0.0%)	3 (8.8%)	0.0329	1
PDE6B	2 ( 2%)	1 (1.4%)	1 (2.9%)	0.549	1
PLAC8	2 ( 2%)	2 (2.9%)	0 (0.0%)	1	1
PIK3R1	3 ( 3%)	3 (4.3%)	0 (0.0%)	0.549	1
EZH2	2 ( 2%)	1 (1.4%)	1 (2.9%)	0.549	1
SPG11	2 ( 2%)	2 (2.9%)	0 (0.0%)	1	1
ASXL3	5 ( 5%)	5 (7.1%)	0 (0.0%)	0.17	1
MORC2	2 ( 2%)	2 (2.9%)	0 (0.0%)	1	1
SBF1	3 ( 3%)	3 (4.3%)	0 (0.0%)	0.549	1
ANKHD1	2 ( 2%)	1 (1.4%)	1 (2.9%)	0.549	1
APOOL	2 ( 2%)	2 (2.9%)	0 (0.0%)	1	1
CNNM2	2 ( 2%)	2 (2.9%)	0 (0.0%)	1	1
WAC	2 ( 2%)	1 (1.4%)	1 (2.9%)	0.549	1
CDH23	3 ( 3%)	2 (2.9%)	1 (2.9%)	1	1
OR8B4	2 ( 2%)	1 (1.4%)	1 (2.9%)	0.549	1
CKAP5	3 ( 3%)	3 (4.3%)	0 (0.0%)	0.549	1
UTP20	7 ( 7%)	7 (10%)	0 ( 0%)	0.0927	1
BUB1B	3 ( 3%)	2 (2.9%)	1 (2.9%)	1	1
LCMT2	2 ( 2%)	2 (2.9%)	0 (0.0%)	1	1
SPAG17	4 ( 4%)	4 (5.7%)	0 (0.0%)	0.301	1
SEMA4A	4 ( 4%)	4 (5.7%)	0 (0.0%)	0.301	1
PIGR	2 ( 2%)	2 (2.9%)	0 (0.0%)	1	1
DNAH14	3 ( 3%)	2 (2.9%)	1 (2.9%)	1	1
MACF1	4 ( 4%)	2 (2.9%)	2 (5.9%)	0.595	1
JAG1	2 ( 2%)	1 (1.4%)	1 (2.9%)	0.549	1
ZNF341	2 ( 2%)	2 (2.9%)	0 (0.0%)	1	1
PHACTR3	2 ( 2%)	2 (2.9%)	0 (0.0%)	1	1
DIDO1	3 ( 3%)	2 (2.9%)	1 (2.9%)	1	1
NRIP1	2 ( 2%)	2 (2.9%)	0 (0.0%)	1	1
TCF20	4 ( 4%)	3 (4.3%)	1 (2.9%)	1	1
CASP8	2 ( 2%)	1 (1.4%)	1 (2.9%)	0.549	1
ERBB4	5 ( 5%)	4 (5.7%)	1 (2.9%)	1	1
EFR3B	5 ( 5%)	4 (5.7%)	1 (2.9%)	1	1
CACNA1D	2 ( 2%)	2 (2.9%)	0 (0.0%)	1	1
SEMA6A	2 ( 2%)	2 (2.9%)	0 (0.0%)	1	1
AK9	4 ( 4%)	2 (2.9%)	2 (5.9%)	0.595	1
AGFG2	3 ( 3%)	2 (2.9%)	1 (2.9%)	1	1
GPNMB	2 ( 2%)	2 (2.9%)	0 (0.0%)	1	1
ZFHX4	6 ( 6%)	4 (5.7%)	2 (5.9%)	1	1
CAMSAP1	3 ( 3%)	2 (2.9%)	1 (2.9%)	1	1
NOTCH1	2 ( 2%)	2 (2.9%)	0 (0.0%)	1	1
FREM1	5 ( 5%)	3 (4.3%)	2 (5.9%)	0.661	1
FOCAD	4 ( 4%)	2 (2.9%)	2 (5.9%)	0.595	1
IL1RAPL2	2 ( 2%)	2 (2.9%)	0 (0.0%)	1	1
GPR112	3 ( 3%)	2 (2.9%)	1 (2.9%)	1	1
FLNA	4 ( 4%)	4 (5.7%)	0 (0.0%)	0.301	1
HUWE1	6 ( 6%)	4 (5.7%)	2 (5.9%)	1	1
BUB3	2 ( 2%)	2 (2.9%)	0 (0.0%)	1	1
CLSTN3	2 ( 2%)	1 (1.4%)	1 (2.9%)	0.549	1
KIAA1024	2 ( 2%)	2 (2.9%)	0 (0.0%)	1	1
OTOA	2 ( 2%)	2 (2.9%)	0 (0.0%)	1	1
ZNF536	4 ( 4%)	3 (4.3%)	1 (2.9%)	1	1
PRPF31	2 ( 2%)	1 (1.4%)	1 (2.9%)	0.549	1
NLRP4	2 ( 2%)	2 (2.9%)	0 (0.0%)	1	1
ASTN1	4 ( 4%)	3 (4.3%)	1 (2.9%)	1	1
ENAH	2 ( 2%)	2 (2.9%)	0 (0.0%)	1	1
TTC28	3 ( 3%)	2 (2.9%)	1 (2.9%)	1	1
DYSF	3 ( 3%)	2 (2.9%)	1 (2.9%)	1	1
PI16	2 ( 2%)	2 (2.9%)	0 (0.0%)	1	1
SEMA3A	2 ( 2%)	2 (2.9%)	0 (0.0%)	1	1
DNMBP	2 ( 2%)	2 (2.9%)	0 (0.0%)	1	1
NFKB2	2 ( 2%)	2 (2.9%)	0 (0.0%)	1	1
CUBN	5 ( 5%)	3 (4.3%)	2 (5.9%)	0.661	1
CTNNA3	2 ( 2%)	1 (1.4%)	1 (2.9%)	0.549	1
TTC18	3 ( 3%)	2 (2.9%)	1 (2.9%)	1	1
SIDT2	3 ( 3%)	3 (4.3%)	0 (0.0%)	0.549	1
OR5I1	4 ( 4%)	3 (4.3%)	1 (2.9%)	1	1
TPP1	3 ( 3%)	3 (4.3%)	0 (0.0%)	0.549	1
NAALAD2	2 ( 2%)	2 (2.9%)	0 (0.0%)	1	1
CNTN1	2 ( 2%)	2 (2.9%)	0 (0.0%)	1	1
CEP290	2 ( 2%)	2 (2.9%)	0 (0.0%)	1	1
ASB7	2 ( 2%)	1 (1.4%)	1 (2.9%)	0.549	1
ARHGAP11A	2 ( 2%)	2 (2.9%)	0 (0.0%)	1	1
TRAF7	2 ( 2%)	2 (2.9%)	0 (0.0%)	1	1
SRRM2	2 ( 2%)	2 (2.9%)	0 (0.0%)	1	1
SLX4	2 ( 2%)	1 (1.4%)	1 (2.9%)	0.549	1
SUPT6H	4 ( 4%)	3 (4.3%)	1 (2.9%)	1	1
44630	2 ( 2%)	1 (1.4%)	1 (2.9%)	0.549	1
MGAT5B	4 ( 4%)	2 (2.9%)	2 (5.9%)	0.595	1
ATP1A3	2 ( 2%)	2 (2.9%)	0 (0.0%)	1	1
PPP1R13L	2 ( 2%)	2 (2.9%)	0 (0.0%)	1	1
UBQLN4	3 ( 3%)	3 (4.3%)	0 (0.0%)	0.549	1
NCSTN	2 ( 2%)	2 (2.9%)	0 (0.0%)	1	1
DDR2	2 ( 2%)	2 (2.9%)	0 (0.0%)	1	1
SELL	2 ( 2%)	2 (2.9%)	0 (0.0%)	1	1
CEP350	3 ( 3%)	3 (4.3%)	0 (0.0%)	0.549	1
NR5A2	2 ( 2%)	1 (1.4%)	1 (2.9%)	0.549	1
44622	2 ( 2%)	2 (2.9%)	0 (0.0%)	1	1
COG2	3 ( 3%)	2 (2.9%)	1 (2.9%)	1	1
TRIM67	2 ( 2%)	1 (1.4%)	1 (2.9%)	0.549	1
LYST	6 ( 6%)	3 (4.3%)	3 (8.8%)	0.39	1
EXO1	5 ( 5%)	4 (5.7%)	1 (2.9%)	1	1
AGO3	3 ( 3%)	3 (4.3%)	0 (0.0%)	0.549	1
EPS15	3 ( 3%)	2 (2.9%)	1 (2.9%)	1	1
PIK3CD	3 ( 3%)	1 (1.4%)	2 (5.9%)	0.249	1
PI4KA	3 ( 3%)	2 (2.9%)	1 (2.9%)	1	1
SMC1B	2 ( 2%)	2 (2.9%)	0 (0.0%)	1	1
NEB	4 ( 4%)	3 (4.3%)	1 (2.9%)	1	1
COL5A2	2 ( 2%)	1 (1.4%)	1 (2.9%)	0.549	1
STAT4	6 ( 6%)	4 (5.7%)	2 (5.9%)	1	1
MYT1L	3 ( 3%)	2 (2.9%)	1 (2.9%)	1	1
DNAH7	5 ( 5%)	5 (7.1%)	0 (0.0%)	0.17	1
SPEG	2 ( 2%)	2 (2.9%)	0 (0.0%)	1	1
ASXL2	3 ( 3%)	1 (1.4%)	2 (5.9%)	0.249	1
USP34	7 ( 7%)	6 (8.6%)	1 (2.9%)	0.422	1
KIDINS220	2 ( 2%)	1 (1.4%)	1 (2.9%)	0.549	1
DZIP3	2 ( 2%)	2 (2.9%)	0 (0.0%)	1	1
SLCO2A1	2 ( 2%)	2 (2.9%)	0 (0.0%)	1	1
ECE2	2 ( 2%)	2 (2.9%)	0 (0.0%)	1	1
VILL	3 ( 3%)	2 (2.9%)	1 (2.9%)	1	1
TOPAZ1	4 ( 4%)	3 (4.3%)	1 (2.9%)	1	1
CATSPER3	3 ( 3%)	2 (2.9%)	1 (2.9%)	1	1
ATP10B	2 ( 2%)	1 (1.4%)	1 (2.9%)	0.549	1
PRDM1	4 ( 4%)	4 (5.7%)	0 (0.0%)	0.301	1
HDAC2	2 ( 2%)	2 (2.9%)	0 (0.0%)	1	1
SYNGAP1	2 ( 2%)	2 (2.9%)	0 (0.0%)	1	1
PHF3	3 ( 3%)	2 (2.9%)	1 (2.9%)	1	1
KCNQ5	2 ( 2%)	2 (2.9%)	0 (0.0%)	1	1
TSPAN12	3 ( 3%)	2 (2.9%)	1 (2.9%)	1	1
GIMAP8	3 ( 3%)	3 (4.3%)	0 (0.0%)	0.549	1
CSMD3	12 (12%)	8 (11.4%)	4 (11.8%)	1	1
FAM135B	4 ( 4%)	3 (4.3%)	1 (2.9%)	1	1
PCM1	2 ( 2%)	2 (2.9%)	0 (0.0%)	1	1
ADAM2	2 ( 2%)	1 (1.4%)	1 (2.9%)	0.549	1
ST18	3 ( 3%)	3 (4.3%)	0 (0.0%)	0.549	1
ZNF462	2 ( 2%)	2 (2.9%)	0 (0.0%)	1	1
UBAP2	3 ( 3%)	1 (1.4%)	2 (5.9%)	0.249	1
FGD3	2 ( 2%)	2 (2.9%)	0 (0.0%)	1	1
TRO	4 ( 4%)	4 (5.7%)	0 (0.0%)	0.301	1
PTEN	9 ( 9%)	4 ( 5.7%)	5 (14.7%)	0.149	1
OR5T1	2 ( 2%)	2 (2.9%)	0 (0.0%)	1	1
PDZRN4	2 ( 2%)	0 (0.0%)	2 (5.9%)	0.105	1
REC8	3 ( 3%)	3 (4.3%)	0 (0.0%)	0.549	1
SNRPN	2 ( 2%)	1 (1.4%)	1 (2.9%)	0.549	1
OTUD7A	4 ( 4%)	4 (5.7%)	0 (0.0%)	0.301	1
ALPK3	3 ( 3%)	3 (4.3%)	0 (0.0%)	0.549	1
ACSF3	3 ( 3%)	2 (2.9%)	1 (2.9%)	1	1
EPS8L1	2 ( 2%)	1 (1.4%)	1 (2.9%)	0.549	1
FLG2	6 ( 6%)	4 (5.7%)	2 (5.9%)	1	1
BRINP3	3 ( 3%)	3 (4.3%)	0 (0.0%)	0.549	1
SGSM1	4 ( 4%)	2 (2.9%)	2 (5.9%)	0.595	1
CNTNAP5	3 ( 3%)	3 (4.3%)	0 (0.0%)	0.549	1
SCN1A	3 ( 3%)	2 (2.9%)	1 (2.9%)	1	1
COL4A3	2 ( 2%)	2 (2.9%)	0 (0.0%)	1	1
IGKV1-5	2 ( 2%)	2 (2.9%)	0 (0.0%)	1	1
SEMA4C	2 ( 2%)	2 (2.9%)	0 (0.0%)	1	1
EPHB3	3 ( 3%)	2 (2.9%)	1 (2.9%)	1	1
LPP	3 ( 3%)	2 (2.9%)	1 (2.9%)	1	1
COL25A1	2 ( 2%)	1 (1.4%)	1 (2.9%)	0.549	1
NSD1	2 ( 2%)	2 (2.9%)	0 (0.0%)	1	1
SYNE1	13 (12%)	10 (14.3%)	3 ( 8.8%)	0.539	1
PDE10A	3 ( 3%)	2 (2.9%)	1 (2.9%)	1	1
TRERF1	2 ( 2%)	1 (1.4%)	1 (2.9%)	0.549	1
ABCA13	5 ( 5%)	4 (5.7%)	1 (2.9%)	1	1
PCLO	4 ( 4%)	2 (2.9%)	2 (5.9%)	0.595	1
SLC25A13	2 ( 2%)	2 (2.9%)	0 (0.0%)	1	1
TRAPPC9	4 ( 4%)	3 (4.3%)	1 (2.9%)	1	1
MTM1	2 ( 2%)	1 (1.4%)	1 (2.9%)	0.549	1
FAM46D	2 ( 2%)	2 (2.9%)	0 (0.0%)	1	1
RET	2 ( 2%)	1 (1.4%)	1 (2.9%)	0.549	1
APOA1	2 ( 2%)	1 (1.4%)	1 (2.9%)	0.549	1
RIC3	2 ( 2%)	2 (2.9%)	0 (0.0%)	1	1
NT5DC3	2 ( 2%)	2 (2.9%)	0 (0.0%)	1	1
MIPEP	2 ( 2%)	2 (2.9%)	0 (0.0%)	1	1
DGKH	3 ( 3%)	2 (2.9%)	1 (2.9%)	1	1
RTL1	4 ( 4%)	3 (4.3%)	1 (2.9%)	1	1
OR11G2	2 ( 2%)	2 (2.9%)	0 (0.0%)	1	1
CEP152	7 ( 7%)	5 (7.1%)	2 (5.9%)	1	1
BLM	2 ( 2%)	1 (1.4%)	1 (2.9%)	0.549	1
BPTF	2 ( 2%)	1 (1.4%)	1 (2.9%)	0.549	1
QRICH2	3 ( 3%)	2 (2.9%)	1 (2.9%)	1	1
GCGR	2 ( 2%)	1 (1.4%)	1 (2.9%)	0.549	1
HOOK2	2 ( 2%)	1 (1.4%)	1 (2.9%)	0.549	1
EMR2	2 ( 2%)	2 (2.9%)	0 (0.0%)	1	1
AXL	2 ( 2%)	2 (2.9%)	0 (0.0%)	1	1
ZNF541	2 ( 2%)	1 (1.4%)	1 (2.9%)	0.549	1
TAS1R2	2 ( 2%)	2 (2.9%)	0 (0.0%)	1	1
PLXNA2	4 ( 4%)	2 (2.9%)	2 (5.9%)	0.595	1
ABCD3	4 ( 4%)	2 (2.9%)	2 (5.9%)	0.595	1
SIRPA	2 ( 2%)	2 (2.9%)	0 (0.0%)	1	1
EIF2S2	2 ( 2%)	2 (2.9%)	0 (0.0%)	1	1
LRP1B	6 ( 6%)	3 (4.3%)	3 (8.8%)	0.39	1
COL3A1	2 ( 2%)	1 (1.4%)	1 (2.9%)	0.549	1
UNC80	2 ( 2%)	2 (2.9%)	0 (0.0%)	1	1
CPS1	3 ( 3%)	1 (1.4%)	2 (5.9%)	0.249	1
SLC4A5	5 ( 5%)	5 (7.1%)	0 (0.0%)	0.17	1
CLDN18	2 ( 2%)	1 (1.4%)	1 (2.9%)	0.549	1
XRN1	4 ( 4%)	4 (5.7%)	0 (0.0%)	0.301	1
CNTN6	3 ( 3%)	2 (2.9%)	1 (2.9%)	1	1
LEMD2	2 ( 2%)	2 (2.9%)	0 (0.0%)	1	1
PKHD1	3 ( 3%)	2 (2.9%)	1 (2.9%)	1	1
DSP	2 ( 2%)	0 (0.0%)	2 (5.9%)	0.105	1
ETV1	2 ( 2%)	2 (2.9%)	0 (0.0%)	1	1
MGAM	4 ( 4%)	3 (4.3%)	1 (2.9%)	1	1
ELFN1	4 ( 4%)	2 (2.9%)	2 (5.9%)	0.595	1
ZFPM2	4 ( 4%)	3 (4.3%)	1 (2.9%)	1	1
TONSL	2 ( 2%)	2 (2.9%)	0 (0.0%)	1	1
TNFRSF10D	2 ( 2%)	2 (2.9%)	0 (0.0%)	1	1
FAM205A	4 ( 4%)	3 (4.3%)	1 (2.9%)	1	1
PTCH1	2 ( 2%)	2 (2.9%)	0 (0.0%)	1	1
POLA1	3 ( 3%)	3 (4.3%)	0 (0.0%)	0.549	1
SSX5	2 ( 2%)	2 (2.9%)	0 (0.0%)	1	1
ITGB1	2 ( 2%)	1 (1.4%)	1 (2.9%)	0.549	1
TTC7B	2 ( 2%)	1 (1.4%)	1 (2.9%)	0.549	1
EIF2AK4	4 ( 4%)	1 (1.4%)	3 (8.8%)	0.101	1
LRRC45	2 ( 2%)	0 (0.0%)	2 (5.9%)	0.105	1
CACNA1A	4 ( 4%)	2 (2.9%)	2 (5.9%)	0.595	1
MYO1F	2 ( 2%)	1 (1.4%)	1 (2.9%)	0.549	1
ARHGEF11	2 ( 2%)	2 (2.9%)	0 (0.0%)	1	1
KLHL12	2 ( 2%)	1 (1.4%)	1 (2.9%)	0.549	1
MMEL1	2 ( 2%)	0 (0.0%)	2 (5.9%)	0.105	1
ZEB2	4 ( 4%)	3 (4.3%)	1 (2.9%)	1	1
PVRL3	3 ( 3%)	1 (1.4%)	2 (5.9%)	0.249	1
THSD7A	3 ( 3%)	0 (0.0%)	3 (8.8%)	0.0329	1
KMT2C	4 ( 4%)	0 ( 0.0%)	4 (11.8%)	0.0101	1
ABCB5	3 ( 3%)	2 (2.9%)	1 (2.9%)	1	1
TRIM50	2 ( 2%)	1 (1.4%)	1 (2.9%)	0.549	1
PRKDC	4 ( 4%)	1 (1.4%)	3 (8.8%)	0.101	1
LPPR1	2 ( 2%)	1 (1.4%)	1 (2.9%)	0.549	1
DHTKD1	2 ( 2%)	2 (2.9%)	0 (0.0%)	1	1
GUCY1A2	2 ( 2%)	1 (1.4%)	1 (2.9%)	0.549	1
TRAFD1	2 ( 2%)	2 (2.9%)	0 (0.0%)	1	1
VPS33A	2 ( 2%)	1 (1.4%)	1 (2.9%)	0.549	1
COL4A2	4 ( 4%)	3 (4.3%)	1 (2.9%)	1	1
EPG5	4 ( 4%)	3 (4.3%)	1 (2.9%)	1	1
ZNF283	2 ( 2%)	2 (2.9%)	0 (0.0%)	1	1
TBC1D17	3 ( 3%)	3 (4.3%)	0 (0.0%)	0.549	1
ATP1A2	3 ( 3%)	2 (2.9%)	1 (2.9%)	1	1
PAPPA2	6 ( 6%)	2 ( 2.9%)	4 (11.8%)	0.0875	1
PHLDA3	2 ( 2%)	1 (1.4%)	1 (2.9%)	0.549	1
TMEM63A	3 ( 3%)	2 (2.9%)	1 (2.9%)	1	1
OBSCN	8 ( 8%)	5 (7.1%)	3 (8.8%)	0.714	1
CCDC30	2 ( 2%)	2 (2.9%)	0 (0.0%)	1	1
ORC1	2 ( 2%)	1 (1.4%)	1 (2.9%)	0.549	1
LRP2	7 ( 7%)	7 (10%)	0 ( 0%)	0.0927	1
MED12L	2 ( 2%)	2 (2.9%)	0 (0.0%)	1	1
ABCC5	2 ( 2%)	1 (1.4%)	1 (2.9%)	0.549	1
TADA3	2 ( 2%)	2 (2.9%)	0 (0.0%)	1	1
KIAA1211	2 ( 2%)	2 (2.9%)	0 (0.0%)	1	1
DMXL1	2 ( 2%)	2 (2.9%)	0 (0.0%)	1	1
DMGDH	4 ( 4%)	3 (4.3%)	1 (2.9%)	1	1
AKAP12	2 ( 2%)	2 (2.9%)	0 (0.0%)	1	1
ARID1B	7 ( 7%)	4 (5.7%)	3 (8.8%)	0.68	1
GALNTL5	4 ( 4%)	4 (5.7%)	0 (0.0%)	0.301	1
NBN	2 ( 2%)	1 (1.4%)	1 (2.9%)	0.549	1
ANKS6	2 ( 2%)	2 (2.9%)	0 (0.0%)	1	1
ZMIZ1	3 ( 3%)	2 (2.9%)	1 (2.9%)	1	1
MYOF	2 ( 2%)	0 (0.0%)	2 (5.9%)	0.105	1
SSRP1	4 ( 4%)	2 (2.9%)	2 (5.9%)	0.595	1
OR9Q1	2 ( 2%)	0 (0.0%)	2 (5.9%)	0.105	1
FKBP2	2 ( 2%)	1 (1.4%)	1 (2.9%)	0.549	1
DLG2	2 ( 2%)	1 (1.4%)	1 (2.9%)	0.549	1
KIAA1731	2 ( 2%)	0 (0.0%)	2 (5.9%)	0.105	1
STAB2	2 ( 2%)	1 (1.4%)	1 (2.9%)	0.549	1
MMP17	2 ( 2%)	0 (0.0%)	2 (5.9%)	0.105	1
GRIN2B	5 ( 5%)	2 (2.9%)	3 (8.8%)	0.327	1
DENND5B	5 ( 5%)	2 (2.9%)	3 (8.8%)	0.327	1
LRP1	2 ( 2%)	1 (1.4%)	1 (2.9%)	0.549	1
RPGRIP1	2 ( 2%)	1 (1.4%)	1 (2.9%)	0.549	1
SPTBN5	2 ( 2%)	1 (1.4%)	1 (2.9%)	0.549	1
WDR76	2 ( 2%)	0 (0.0%)	2 (5.9%)	0.105	1
SLC24A1	2 ( 2%)	0 (0.0%)	2 (5.9%)	0.105	1
THSD4	2 ( 2%)	1 (1.4%)	1 (2.9%)	0.549	1
NF1	6 ( 6%)	3 (4.3%)	3 (8.8%)	0.39	1
COG1	3 ( 3%)	1 (1.4%)	2 (5.9%)	0.249	1
IMPA2	4 ( 4%)	1 (1.4%)	3 (8.8%)	0.101	1
INSR	2 ( 2%)	0 (0.0%)	2 (5.9%)	0.105	1
NOTCH2	2 ( 2%)	1 (1.4%)	1 (2.9%)	0.549	1
HRNR	3 ( 3%)	1 (1.4%)	2 (5.9%)	0.249	1
PLA2G4A	2 ( 2%)	1 (1.4%)	1 (2.9%)	0.549	1
TATDN3	2 ( 2%)	1 (1.4%)	1 (2.9%)	0.549	1
ZC3H12A	4 ( 4%)	2 (2.9%)	2 (5.9%)	0.595	1
RNF207	3 ( 3%)	1 (1.4%)	2 (5.9%)	0.249	1
DSCAM	4 ( 4%)	2 (2.9%)	2 (5.9%)	0.595	1
TRPM2	5 ( 5%)	3 (4.3%)	2 (5.9%)	0.661	1
NCKAP5	5 ( 5%)	4 (5.7%)	1 (2.9%)	1	1
ALS2	3 ( 3%)	1 (1.4%)	2 (5.9%)	0.249	1
LXN	2 ( 2%)	1 (1.4%)	1 (2.9%)	0.549	1
EPHA6	2 ( 2%)	1 (1.4%)	1 (2.9%)	0.549	1
HTT	3 ( 3%)	0 (0.0%)	3 (8.8%)	0.0329	1
RAPGEF6	3 ( 3%)	1 (1.4%)	2 (5.9%)	0.249	1
SH3PXD2B	3 ( 3%)	2 (2.9%)	1 (2.9%)	1	1
AMACR	2 ( 2%)	1 (1.4%)	1 (2.9%)	0.549	1
ETV7	2 ( 2%)	1 (1.4%)	1 (2.9%)	0.549	1
GRM8	3 ( 3%)	2 (2.9%)	1 (2.9%)	1	1
BAIAP2L1	3 ( 3%)	2 (2.9%)	1 (2.9%)	1	1
CYP3A5	2 ( 2%)	1 (1.4%)	1 (2.9%)	0.549	1
SCRIB	5 ( 5%)	2 (2.9%)	3 (8.8%)	0.327	1
CPSF1	2 ( 2%)	2 (2.9%)	0 (0.0%)	1	1
GDAP1	2 ( 2%)	0 (0.0%)	2 (5.9%)	0.105	1
KIF24	4 ( 4%)	2 (2.9%)	2 (5.9%)	0.595	1
PCSK5	3 ( 3%)	2 (2.9%)	1 (2.9%)	1	1
KIAA2022	4 ( 4%)	0 ( 0.0%)	4 (11.8%)	0.0101	1
HERC4	2 ( 2%)	2 (2.9%)	0 (0.0%)	1	1
MUC5B	5 ( 5%)	5 (7.1%)	0 (0.0%)	0.17	1
RIC8A	2 ( 2%)	1 (1.4%)	1 (2.9%)	0.549	1
RBM4B	2 ( 2%)	2 (2.9%)	0 (0.0%)	1	1
MAP3K12	2 ( 2%)	1 (1.4%)	1 (2.9%)	0.549	1
SPG20	3 ( 3%)	2 (2.9%)	1 (2.9%)	1	1
FRMD6	2 ( 2%)	2 (2.9%)	0 (0.0%)	1	1
DISP2	3 ( 3%)	3 (4.3%)	0 (0.0%)	0.549	1
TBL3	2 ( 2%)	1 (1.4%)	1 (2.9%)	0.549	1
PSKH1	2 ( 2%)	2 (2.9%)	0 (0.0%)	1	1
ATMIN	2 ( 2%)	2 (2.9%)	0 (0.0%)	1	1
HOXB2	2 ( 2%)	2 (2.9%)	0 (0.0%)	1	1
ENO3	3 ( 3%)	2 (2.9%)	1 (2.9%)	1	1
DNAH2	6 ( 6%)	4 (5.7%)	2 (5.9%)	1	1
PIEZO2	3 ( 3%)	2 (2.9%)	1 (2.9%)	1	1
HKR1	3 ( 3%)	2 (2.9%)	1 (2.9%)	1	1
FCGBP	6 ( 6%)	5 (7.1%)	1 (2.9%)	0.661	1
ZNF233	2 ( 2%)	2 (2.9%)	0 (0.0%)	1	1
ZC3H4	2 ( 2%)	2 (2.9%)	0 (0.0%)	1	1
PRPF3	3 ( 3%)	3 (4.3%)	0 (0.0%)	0.549	1
DENND4B	4 ( 4%)	4 (5.7%)	0 (0.0%)	0.301	1
TRIM46	3 ( 3%)	2 (2.9%)	1 (2.9%)	1	1
FCRL5	3 ( 3%)	2 (2.9%)	1 (2.9%)	1	1
EPHB2	2 ( 2%)	2 (2.9%)	0 (0.0%)	1	1
COL16A1	2 ( 2%)	1 (1.4%)	1 (2.9%)	0.549	1
ETS2	2 ( 2%)	2 (2.9%)	0 (0.0%)	1	1
MX2	3 ( 3%)	2 (2.9%)	1 (2.9%)	1	1
COL18A1	3 ( 3%)	3 (4.3%)	0 (0.0%)	0.549	1
MCM3AP	2 ( 2%)	1 (1.4%)	1 (2.9%)	0.549	1
MYO18B	8 ( 8%)	5 (7.1%)	3 (8.8%)	0.714	1
ASNSD1	4 ( 4%)	2 (2.9%)	2 (5.9%)	0.595	1
STK11IP	2 ( 2%)	1 (1.4%)	1 (2.9%)	0.549	1
PASK	3 ( 3%)	2 (2.9%)	1 (2.9%)	1	1
LTBP1	2 ( 2%)	2 (2.9%)	0 (0.0%)	1	1
DNAH6	4 ( 4%)	3 (4.3%)	1 (2.9%)	1	1
RETSAT	2 ( 2%)	2 (2.9%)	0 (0.0%)	1	1
PPP2R3A	2 ( 2%)	1 (1.4%)	1 (2.9%)	0.549	1
IGSF10	6 ( 6%)	5 (7.1%)	1 (2.9%)	0.661	1
MECOM	2 ( 2%)	2 (2.9%)	0 (0.0%)	1	1
FYCO1	2 ( 2%)	1 (1.4%)	1 (2.9%)	0.549	1
NBEAL2	3 ( 3%)	2 (2.9%)	1 (2.9%)	1	1
PCBP4	2 ( 2%)	2 (2.9%)	0 (0.0%)	1	1
DNAH1	3 ( 3%)	3 (4.3%)	0 (0.0%)	0.549	1
WDR17	4 ( 4%)	4 (5.7%)	0 (0.0%)	0.301	1
WHSC1	2 ( 2%)	1 (1.4%)	1 (2.9%)	0.549	1
ZNF732	2 ( 2%)	2 (2.9%)	0 (0.0%)	1	1
EXOC1	2 ( 2%)	1 (1.4%)	1 (2.9%)	0.549	1
FSTL4	2 ( 2%)	1 (1.4%)	1 (2.9%)	0.549	1
FAM71B	2 ( 2%)	2 (2.9%)	0 (0.0%)	1	1
BRD9	2 ( 2%)	1 (1.4%)	1 (2.9%)	0.549	1
ENPP5	3 ( 3%)	2 (2.9%)	1 (2.9%)	1	1
DST	8 ( 8%)	5 (7.1%)	3 (8.8%)	0.714	1
FLNC	3 ( 3%)	1 (1.4%)	2 (5.9%)	0.249	1
AKAP9	6 ( 6%)	4 (5.7%)	2 (5.9%)	1	1
PKHD1L1	9 ( 9%)	7 (10.0%)	2 ( 5.9%)	0.714	1
PARP10	2 ( 2%)	2 (2.9%)	0 (0.0%)	1	1
CEL	4 ( 4%)	3 (4.3%)	1 (2.9%)	1	1
BNC2	3 ( 3%)	2 (2.9%)	1 (2.9%)	1	1
TENM1	3 ( 3%)	2 (2.9%)	1 (2.9%)	1	1
FRMD7	3 ( 3%)	3 (4.3%)	0 (0.0%)	0.549	1
SAGE1	5 ( 5%)	3 (4.3%)	2 (5.9%)	0.661	1
AKAP4	3 ( 3%)	2 (2.9%)	1 (2.9%)	1	1
NHSL2	2 ( 2%)	1 (1.4%)	1 (2.9%)	0.549	1
MUC6	2 ( 2%)	2 (2.9%)	0 (0.0%)	1	1
ATM	4 ( 4%)	2 (2.9%)	2 (5.9%)	0.595	1
LRP6	2 ( 2%)	2 (2.9%)	0 (0.0%)	1	1
SP1	2 ( 2%)	1 (1.4%)	1 (2.9%)	0.549	1
NBEA	6 ( 6%)	5 (7.1%)	1 (2.9%)	0.661	1
CASC5	2 ( 2%)	1 (1.4%)	1 (2.9%)	0.549	1
MLYCD	2 ( 2%)	1 (1.4%)	1 (2.9%)	0.549	1
MTMR11	2 ( 2%)	2 (2.9%)	0 (0.0%)	1	1
ANKRD13C	2 ( 2%)	2 (2.9%)	0 (0.0%)	1	1
CRNKL1	2 ( 2%)	2 (2.9%)	0 (0.0%)	1	1
PCMTD2	2 ( 2%)	1 (1.4%)	1 (2.9%)	0.549	1
TMEM131	3 ( 3%)	3 (4.3%)	0 (0.0%)	0.549	1
HSPBAP1	3 ( 3%)	3 (4.3%)	0 (0.0%)	0.549	1
CDH10	2 ( 2%)	1 (1.4%)	1 (2.9%)	0.549	1
LAMA4	3 ( 3%)	3 (4.3%)	0 (0.0%)	0.549	1
ATXN1	4 ( 4%)	4 (5.7%)	0 (0.0%)	0.301	1
ABHD16A	2 ( 2%)	2 (2.9%)	0 (0.0%)	1	1
CNTNAP2	3 ( 3%)	3 (4.3%)	0 (0.0%)	0.549	1
CYP11B2	2 ( 2%)	2 (2.9%)	0 (0.0%)	1	1
CRTAM	2 ( 2%)	1 (1.4%)	1 (2.9%)	0.549	1
NCAPD3	3 ( 3%)	3 (4.3%)	0 (0.0%)	0.549	1
NELL1	2 ( 2%)	2 (2.9%)	0 (0.0%)	1	1
OR52M1	2 ( 2%)	2 (2.9%)	0 (0.0%)	1	1
UBQLNL	2 ( 2%)	2 (2.9%)	0 (0.0%)	1	1
WSCD2	3 ( 3%)	1 (1.4%)	2 (5.9%)	0.249	1
CCDC60	2 ( 2%)	2 (2.9%)	0 (0.0%)	1	1
GTF2H3	2 ( 2%)	2 (2.9%)	0 (0.0%)	1	1
FAM186A	2 ( 2%)	1 (1.4%)	1 (2.9%)	0.549	1
PHLDA1	2 ( 2%)	1 (1.4%)	1 (2.9%)	0.549	1
NALCN	3 ( 3%)	3 (4.3%)	0 (0.0%)	0.549	1
CCDC168	3 ( 3%)	2 (2.9%)	1 (2.9%)	1	1
USP12	2 ( 2%)	2 (2.9%)	0 (0.0%)	1	1
DACH1	3 ( 3%)	2 (2.9%)	1 (2.9%)	1	1
MYH6	4 ( 4%)	2 (2.9%)	2 (5.9%)	0.595	1
TMX1	2 ( 2%)	1 (1.4%)	1 (2.9%)	0.549	1
LRRK1	5 ( 5%)	5 (7.1%)	0 (0.0%)	0.17	1
NCOR1	4 ( 4%)	3 (4.3%)	1 (2.9%)	1	1
IKZF3	2 ( 2%)	2 (2.9%)	0 (0.0%)	1	1
SMARCE1	2 ( 2%)	2 (2.9%)	0 (0.0%)	1	1
CNTNAP1	3 ( 3%)	1 (1.4%)	2 (5.9%)	0.249	1
CA10	2 ( 2%)	2 (2.9%)	0 (0.0%)	1	1
TEX14	3 ( 3%)	3 (4.3%)	0 (0.0%)	0.549	1
CEP95	3 ( 3%)	3 (4.3%)	0 (0.0%)	0.549	1
CEP112	2 ( 2%)	2 (2.9%)	0 (0.0%)	1	1
SETBP1	2 ( 2%)	1 (1.4%)	1 (2.9%)	0.549	1
OR10H4	2 ( 2%)	2 (2.9%)	0 (0.0%)	1	1
ZNF30	2 ( 2%)	2 (2.9%)	0 (0.0%)	1	1
SUPT5H	5 ( 5%)	4 (5.7%)	1 (2.9%)	1	1
ZNF812	2 ( 2%)	1 (1.4%)	1 (2.9%)	0.549	1
PRPF38B	3 ( 3%)	3 (4.3%)	0 (0.0%)	0.549	1
FNDC7	2 ( 2%)	2 (2.9%)	0 (0.0%)	1	1
RSBN1	2 ( 2%)	2 (2.9%)	0 (0.0%)	1	1
IL6R	2 ( 2%)	1 (1.4%)	1 (2.9%)	0.549	1
SHE	3 ( 3%)	2 (2.9%)	1 (2.9%)	1	1
FCER1A	2 ( 2%)	2 (2.9%)	0 (0.0%)	1	1
F5	6 ( 6%)	5 (7.1%)	1 (2.9%)	0.661	1
HMCN1	8 ( 8%)	5 (7.1%)	3 (8.8%)	0.714	1
SOX13	5 ( 5%)	3 (4.3%)	2 (5.9%)	0.661	1
CR1L	2 ( 2%)	2 (2.9%)	0 (0.0%)	1	1
SUSD4	2 ( 2%)	1 (1.4%)	1 (2.9%)	0.549	1
TP53BP2	3 ( 3%)	2 (2.9%)	1 (2.9%)	1	1
LUZP1	3 ( 3%)	2 (2.9%)	1 (2.9%)	1	1
WDR64	2 ( 2%)	2 (2.9%)	0 (0.0%)	1	1
SH3D21	2 ( 2%)	1 (1.4%)	1 (2.9%)	0.549	1
ELTD1	2 ( 2%)	1 (1.4%)	1 (2.9%)	0.549	1
TTLL7	3 ( 3%)	2 (2.9%)	1 (2.9%)	1	1
SLC12A5	4 ( 4%)	3 (4.3%)	1 (2.9%)	1	1
BRWD1	5 ( 5%)	4 (5.7%)	1 (2.9%)	1	1
MAPK8IP2	2 ( 2%)	2 (2.9%)	0 (0.0%)	1	1
APOB	5 ( 5%)	3 (4.3%)	2 (5.9%)	0.661	1
DOCK10	3 ( 3%)	2 (2.9%)	1 (2.9%)	1	1
TRIP12	3 ( 3%)	3 (4.3%)	0 (0.0%)	0.549	1
C2orf16	4 ( 4%)	3 (4.3%)	1 (2.9%)	1	1
PSME4	3 ( 3%)	2 (2.9%)	1 (2.9%)	1	1
EML6	4 ( 4%)	3 (4.3%)	1 (2.9%)	1	1
CCDC88A	3 ( 3%)	1 (1.4%)	2 (5.9%)	0.249	1
ZNF638	2 ( 2%)	2 (2.9%)	0 (0.0%)	1	1
TET3	3 ( 3%)	3 (4.3%)	0 (0.0%)	0.549	1
KDM3A	4 ( 4%)	2 (2.9%)	2 (5.9%)	0.595	1
UMPS	2 ( 2%)	2 (2.9%)	0 (0.0%)	1	1
TRPC1	2 ( 2%)	1 (1.4%)	1 (2.9%)	0.549	1
CP	2 ( 2%)	2 (2.9%)	0 (0.0%)	1	1
SI	7 ( 7%)	5 (7.1%)	2 (5.9%)	1	1
PIK3CA	10 (10%)	1 ( 1.4%)	9 (26.5%)	0.000146	0.353
ATP13A5	2 ( 2%)	1 (1.4%)	1 (2.9%)	0.549	1
KIAA0226	3 ( 3%)	3 (4.3%)	0 (0.0%)	0.549	1
CACNA2D2	2 ( 2%)	2 (2.9%)	0 (0.0%)	1	1
CNTN3	2 ( 2%)	1 (1.4%)	1 (2.9%)	0.549	1
LRBA	2 ( 2%)	2 (2.9%)	0 (0.0%)	1	1
DCHS2	5 ( 5%)	4 (5.7%)	1 (2.9%)	1	1
TEC	2 ( 2%)	1 (1.4%)	1 (2.9%)	0.549	1
UGT2A2	4 ( 4%)	3 (4.3%)	1 (2.9%)	1	1
PJA2	3 ( 3%)	3 (4.3%)	0 (0.0%)	0.549	1
TUBE1	2 ( 2%)	2 (2.9%)	0 (0.0%)	1	1
DNAH8	6 ( 6%)	5 (7.1%)	1 (2.9%)	0.661	1
XPO5	2 ( 2%)	2 (2.9%)	0 (0.0%)	1	1
BEND6	2 ( 2%)	2 (2.9%)	0 (0.0%)	1	1
ATXN7L1	4 ( 4%)	4 (5.7%)	0 (0.0%)	0.301	1
TFEC	2 ( 2%)	2 (2.9%)	0 (0.0%)	1	1
ZNF679	2 ( 2%)	2 (2.9%)	0 (0.0%)	1	1
GTF2I	2 ( 2%)	2 (2.9%)	0 (0.0%)	1	1
LRRD1	2 ( 2%)	2 (2.9%)	0 (0.0%)	1	1
DCAF13	3 ( 3%)	2 (2.9%)	1 (2.9%)	1	1
RIMS2	3 ( 3%)	2 (2.9%)	1 (2.9%)	1	1
GSDMC	2 ( 2%)	2 (2.9%)	0 (0.0%)	1	1
PXDNL	5 ( 5%)	4 (5.7%)	1 (2.9%)	1	1
KIAA0368	2 ( 2%)	2 (2.9%)	0 (0.0%)	1	1
PAPPA	3 ( 3%)	2 (2.9%)	1 (2.9%)	1	1
ADAMTSL1	2 ( 2%)	1 (1.4%)	1 (2.9%)	0.549	1
TLN1	5 ( 5%)	5 (7.1%)	0 (0.0%)	0.17	1
COL4A5	4 ( 4%)	3 (4.3%)	1 (2.9%)	1	1
MSL3	2 ( 2%)	1 (1.4%)	1 (2.9%)	0.549	1
DDX26B	3 ( 3%)	0 (0.0%)	3 (8.8%)	0.0329	1
L1CAM	2 ( 2%)	1 (1.4%)	1 (2.9%)	0.549	1
TFE3	2 ( 2%)	2 (2.9%)	0 (0.0%)	1	1
KIF4A	4 ( 4%)	4 (5.7%)	0 (0.0%)	0.301	1
PLCE1	3 ( 3%)	1 (1.4%)	2 (5.9%)	0.249	1
PPP2R5B	3 ( 3%)	2 (2.9%)	1 (2.9%)	1	1
CIT	2 ( 2%)	0 (0.0%)	2 (5.9%)	0.105	1
EP400	4 ( 4%)	1 (1.4%)	3 (8.8%)	0.101	1
NOP2	2 ( 2%)	0 (0.0%)	2 (5.9%)	0.105	1
PRMT5	2 ( 2%)	0 (0.0%)	2 (5.9%)	0.105	1
PNN	2 ( 2%)	0 (0.0%)	2 (5.9%)	0.105	1
VPS18	3 ( 3%)	2 (2.9%)	1 (2.9%)	1	1
CDH1	3 ( 3%)	1 (1.4%)	2 (5.9%)	0.249	1
OR10H1	2 ( 2%)	1 (1.4%)	1 (2.9%)	0.549	1
PVR	2 ( 2%)	0 (0.0%)	2 (5.9%)	0.105	1
CCDC181	3 ( 3%)	1 (1.4%)	2 (5.9%)	0.249	1
ADAMTS1	2 ( 2%)	0 (0.0%)	2 (5.9%)	0.105	1
SEL1L3	2 ( 2%)	1 (1.4%)	1 (2.9%)	0.549	1
ATP10D	2 ( 2%)	0 (0.0%)	2 (5.9%)	0.105	1
PCDHB17	2 ( 2%)	0 (0.0%)	2 (5.9%)	0.105	1
GJA1	2 ( 2%)	1 (1.4%)	1 (2.9%)	0.549	1
HCRTR2	3 ( 3%)	2 (2.9%)	1 (2.9%)	1	1
GNE	2 ( 2%)	1 (1.4%)	1 (2.9%)	0.549	1
ZBTB5	2 ( 2%)	1 (1.4%)	1 (2.9%)	0.549	1
MKI67	3 ( 3%)	1 (1.4%)	2 (5.9%)	0.249	1
MYBPC3	3 ( 3%)	2 (2.9%)	1 (2.9%)	1	1
OR52J3	3 ( 3%)	0 (0.0%)	3 (8.8%)	0.0329	1
NPAS4	2 ( 2%)	1 (1.4%)	1 (2.9%)	0.549	1
KMT2D	10 (10%)	3 ( 4.3%)	7 (20.6%)	0.0131	1
FREM2	5 ( 5%)	2 (2.9%)	3 (8.8%)	0.327	1
SYNE2	5 ( 5%)	3 (4.3%)	2 (5.9%)	0.661	1
CANT1	2 ( 2%)	1 (1.4%)	1 (2.9%)	0.549	1
ACTG1	2 ( 2%)	1 (1.4%)	1 (2.9%)	0.549	1
ZNF407	2 ( 2%)	0 (0.0%)	2 (5.9%)	0.105	1
AKAP8	3 ( 3%)	1 (1.4%)	2 (5.9%)	0.249	1
RPL18A	2 ( 2%)	1 (1.4%)	1 (2.9%)	0.549	1
ZFP30	3 ( 3%)	1 (1.4%)	2 (5.9%)	0.249	1
ZNF526	2 ( 2%)	0 (0.0%)	2 (5.9%)	0.105	1
CCDC61	2 ( 2%)	1 (1.4%)	1 (2.9%)	0.549	1
FLG	8 ( 8%)	6 (8.6%)	2 (5.9%)	1	1
FCRL2	2 ( 2%)	0 (0.0%)	2 (5.9%)	0.105	1
PRG4	3 ( 3%)	2 (2.9%)	1 (2.9%)	1	1
ATP2B4	3 ( 3%)	2 (2.9%)	1 (2.9%)	1	1
CAPN2	2 ( 2%)	1 (1.4%)	1 (2.9%)	0.549	1
RYR2	6 ( 6%)	5 (7.1%)	1 (2.9%)	0.661	1
KIF26B	5 ( 5%)	2 (2.9%)	3 (8.8%)	0.327	1
AMER3	2 ( 2%)	0 (0.0%)	2 (5.9%)	0.105	1
KIAA2018	2 ( 2%)	1 (1.4%)	1 (2.9%)	0.549	1
STAB1	6 ( 6%)	3 (4.3%)	3 (8.8%)	0.39	1
TRAM2	2 ( 2%)	1 (1.4%)	1 (2.9%)	0.549	1
MDN1	5 ( 5%)	2 (2.9%)	3 (8.8%)	0.327	1
HBP1	2 ( 2%)	0 (0.0%)	2 (5.9%)	0.105	1
WBSCR17	3 ( 3%)	2 (2.9%)	1 (2.9%)	1	1
DOCK8	3 ( 3%)	1 (1.4%)	2 (5.9%)	0.249	1
JMJD1C	2 ( 2%)	1 (1.4%)	1 (2.9%)	0.549	1
DDX50	2 ( 2%)	1 (1.4%)	1 (2.9%)	0.549	1
PPFIBP1	2 ( 2%)	1 (1.4%)	1 (2.9%)	0.549	1
COG7	2 ( 2%)	0 (0.0%)	2 (5.9%)	0.105	1
GRIN2A	3 ( 3%)	2 (2.9%)	1 (2.9%)	1	1
CARD8	2 ( 2%)	1 (1.4%)	1 (2.9%)	0.549	1
ZNF561	3 ( 3%)	2 (2.9%)	1 (2.9%)	1	1
NVL	3 ( 3%)	0 (0.0%)	3 (8.8%)	0.0329	1
RALGAPB	3 ( 3%)	1 (1.4%)	2 (5.9%)	0.249	1
NR1D2	2 ( 2%)	1 (1.4%)	1 (2.9%)	0.549	1
BRPF1	2 ( 2%)	0 (0.0%)	2 (5.9%)	0.105	1
CNPY3	2 ( 2%)	0 (0.0%)	2 (5.9%)	0.105	1
SERPINE1	3 ( 3%)	1 (1.4%)	2 (5.9%)	0.249	1
HECW1	3 ( 3%)	1 (1.4%)	2 (5.9%)	0.249	1
LMTK2	2 ( 2%)	1 (1.4%)	1 (2.9%)	0.549	1
DKC1	2 ( 2%)	1 (1.4%)	1 (2.9%)	0.549	1
TACC2	3 ( 3%)	1 (1.4%)	2 (5.9%)	0.249	1
NEBL	2 ( 2%)	1 (1.4%)	1 (2.9%)	0.549	1
ARMC3	2 ( 2%)	2 (2.9%)	0 (0.0%)	1	1
TNNT3	2 ( 2%)	2 (2.9%)	0 (0.0%)	1	1
SLC22A10	2 ( 2%)	2 (2.9%)	0 (0.0%)	1	1
CARNS1	2 ( 2%)	2 (2.9%)	0 (0.0%)	1	1
C11orf82	2 ( 2%)	2 (2.9%)	0 (0.0%)	1	1
SYTL2	2 ( 2%)	1 (1.4%)	1 (2.9%)	0.549	1
ZC3H13	2 ( 2%)	1 (1.4%)	1 (2.9%)	0.549	1
FAM179B	2 ( 2%)	1 (1.4%)	1 (2.9%)	0.549	1
SIX6	2 ( 2%)	1 (1.4%)	1 (2.9%)	0.549	1
MYH4	4 ( 4%)	3 (4.3%)	1 (2.9%)	1	1
CLUH	2 ( 2%)	1 (1.4%)	1 (2.9%)	0.549	1
PTRF	2 ( 2%)	2 (2.9%)	0 (0.0%)	1	1
UNK	3 ( 3%)	2 (2.9%)	1 (2.9%)	1	1
RNF213	6 ( 6%)	3 (4.3%)	3 (8.8%)	0.39	1
MYH10	3 ( 3%)	2 (2.9%)	1 (2.9%)	1	1
CEP192	3 ( 3%)	3 (4.3%)	0 (0.0%)	0.549	1
SYNE4	2 ( 2%)	2 (2.9%)	0 (0.0%)	1	1
NLRP2	3 ( 3%)	3 (4.3%)	0 (0.0%)	0.549	1
POLRMT	2 ( 2%)	1 (1.4%)	1 (2.9%)	0.549	1
OR10J3	3 ( 3%)	2 (2.9%)	1 (2.9%)	1	1
CNST	2 ( 2%)	2 (2.9%)	0 (0.0%)	1	1
HIVEP3	3 ( 3%)	3 (4.3%)	0 (0.0%)	0.549	1
PIK3R3	2 ( 2%)	2 (2.9%)	0 (0.0%)	1	1
EFCAB14	2 ( 2%)	2 (2.9%)	0 (0.0%)	1	1
PGM1	2 ( 2%)	1 (1.4%)	1 (2.9%)	0.549	1
NCOA6	2 ( 2%)	1 (1.4%)	1 (2.9%)	0.549	1
ACVR2A	2 ( 2%)	2 (2.9%)	0 (0.0%)	1	1
ITGAV	5 ( 5%)	3 (4.3%)	2 (5.9%)	0.661	1
SLC4A3	2 ( 2%)	1 (1.4%)	1 (2.9%)	0.549	1
ATAD2B	5 ( 5%)	4 (5.7%)	1 (2.9%)	1	1
HEATR5B	2 ( 2%)	2 (2.9%)	0 (0.0%)	1	1
ZBBX	3 ( 3%)	2 (2.9%)	1 (2.9%)	1	1
BSN	5 ( 5%)	3 (4.3%)	2 (5.9%)	0.661	1
CDC23	2 ( 2%)	2 (2.9%)	0 (0.0%)	1	1
NR2F1	2 ( 2%)	2 (2.9%)	0 (0.0%)	1	1
SCAF8	2 ( 2%)	1 (1.4%)	1 (2.9%)	0.549	1
BAI3	3 ( 3%)	3 (4.3%)	0 (0.0%)	0.549	1
EPHB6	2 ( 2%)	2 (2.9%)	0 (0.0%)	1	1
HAS2	2 ( 2%)	2 (2.9%)	0 (0.0%)	1	1
CSMD1	3 ( 3%)	3 (4.3%)	0 (0.0%)	0.549	1
PPP2CB	3 ( 3%)	3 (4.3%)	0 (0.0%)	0.549	1
RAD54B	3 ( 3%)	3 (4.3%)	0 (0.0%)	0.549	1
RALGDS	2 ( 2%)	2 (2.9%)	0 (0.0%)	1	1
APTX	2 ( 2%)	2 (2.9%)	0 (0.0%)	1	1
TRPM3	3 ( 3%)	3 (4.3%)	0 (0.0%)	0.549	1
PRB3	2 ( 2%)	0 (0.0%)	2 (5.9%)	0.105	1
PLXNC1	2 ( 2%)	0 (0.0%)	2 (5.9%)	0.105	1
POLR3E	2 ( 2%)	1 (1.4%)	1 (2.9%)	0.549	1
TMEM150B	2 ( 2%)	1 (1.4%)	1 (2.9%)	0.549	1
GALE	2 ( 2%)	1 (1.4%)	1 (2.9%)	0.549	1
SLC9A8	2 ( 2%)	1 (1.4%)	1 (2.9%)	0.549	1
ACPP	2 ( 2%)	0 (0.0%)	2 (5.9%)	0.105	1
ZC3HAV1	3 ( 3%)	2 (2.9%)	1 (2.9%)	1	1
MED12	4 ( 4%)	1 (1.4%)	3 (8.8%)	0.101	1
ANKRD30A	4 ( 4%)	3 (4.3%)	1 (2.9%)	1	1
GNPTAB	2 ( 2%)	2 (2.9%)	0 (0.0%)	1	1
C12orf40	2 ( 2%)	1 (1.4%)	1 (2.9%)	0.549	1
USPL1	2 ( 2%)	1 (1.4%)	1 (2.9%)	0.549	1
NUSAP1	2 ( 2%)	1 (1.4%)	1 (2.9%)	0.549	1
LPCAT2	2 ( 2%)	1 (1.4%)	1 (2.9%)	0.549	1
RNF43	3 ( 3%)	2 (2.9%)	1 (2.9%)	1	1
ITGB4	2 ( 2%)	2 (2.9%)	0 (0.0%)	1	1
ENPP7	3 ( 3%)	1 (1.4%)	2 (5.9%)	0.249	1
ZNF841	2 ( 2%)	1 (1.4%)	1 (2.9%)	0.549	1
CAPS	2 ( 2%)	2 (2.9%)	0 (0.0%)	1	1
GON4L	6 ( 6%)	5 (7.1%)	1 (2.9%)	0.661	1
CD1C	2 ( 2%)	2 (2.9%)	0 (0.0%)	1	1
NOS1AP	2 ( 2%)	1 (1.4%)	1 (2.9%)	0.549	1
UCK2	2 ( 2%)	2 (2.9%)	0 (0.0%)	1	1
TDRD5	3 ( 3%)	2 (2.9%)	1 (2.9%)	1	1
CNTN2	2 ( 2%)	1 (1.4%)	1 (2.9%)	0.549	1
CEP170	3 ( 3%)	2 (2.9%)	1 (2.9%)	1	1
PHACTR4	2 ( 2%)	2 (2.9%)	0 (0.0%)	1	1
RALGAPA2	2 ( 2%)	2 (2.9%)	0 (0.0%)	1	1
FAM98A	3 ( 3%)	3 (4.3%)	0 (0.0%)	0.549	1
WDR52	2 ( 2%)	2 (2.9%)	0 (0.0%)	1	1
MYNN	2 ( 2%)	2 (2.9%)	0 (0.0%)	1	1
MFI2	4 ( 4%)	4 (5.7%)	0 (0.0%)	0.301	1
AZI2	2 ( 2%)	2 (2.9%)	0 (0.0%)	1	1
SNCAIP	2 ( 2%)	1 (1.4%)	1 (2.9%)	0.549	1
MTMR12	2 ( 2%)	2 (2.9%)	0 (0.0%)	1	1
TNXB	4 ( 4%)	4 (5.7%)	0 (0.0%)	0.301	1
PRICKLE4	2 ( 2%)	2 (2.9%)	0 (0.0%)	1	1
SPATS1	2 ( 2%)	1 (1.4%)	1 (2.9%)	0.549	1
SNTG1	3 ( 3%)	3 (4.3%)	0 (0.0%)	0.549	1
HSPA12A	4 ( 4%)	3 (4.3%)	1 (2.9%)	1	1
AKR1C1	2 ( 2%)	0 (0.0%)	2 (5.9%)	0.105	1
SNX32	2 ( 2%)	1 (1.4%)	1 (2.9%)	0.549	1
PACS1	3 ( 3%)	1 (1.4%)	2 (5.9%)	0.249	1
CACNA1C	4 ( 4%)	2 (2.9%)	2 (5.9%)	0.595	1
XPOT	2 ( 2%)	0 (0.0%)	2 (5.9%)	0.105	1
POSTN	3 ( 3%)	1 (1.4%)	2 (5.9%)	0.249	1
BAZ1A	3 ( 3%)	2 (2.9%)	1 (2.9%)	1	1
MAP1A	5 ( 5%)	3 (4.3%)	2 (5.9%)	0.661	1
HERC1	3 ( 3%)	1 (1.4%)	2 (5.9%)	0.249	1
ZNF235	2 ( 2%)	1 (1.4%)	1 (2.9%)	0.549	1
NLRP11	2 ( 2%)	0 (0.0%)	2 (5.9%)	0.105	1
NCF2	2 ( 2%)	1 (1.4%)	1 (2.9%)	0.549	1
FAM65C	5 ( 5%)	3 (4.3%)	2 (5.9%)	0.661	1
ALS2CR11	2 ( 2%)	1 (1.4%)	1 (2.9%)	0.549	1
UGT1A6	2 ( 2%)	1 (1.4%)	1 (2.9%)	0.549	1
CYP26B1	5 ( 5%)	3 (4.3%)	2 (5.9%)	0.661	1
ABI3BP	2 ( 2%)	1 (1.4%)	1 (2.9%)	0.549	1
EIF4G1	2 ( 2%)	1 (1.4%)	1 (2.9%)	0.549	1
ADH1C	2 ( 2%)	1 (1.4%)	1 (2.9%)	0.549	1
SLIT2	2 ( 2%)	1 (1.4%)	1 (2.9%)	0.549	1
PCDHGB4	2 ( 2%)	1 (1.4%)	1 (2.9%)	0.549	1
CARD6	2 ( 2%)	0 (0.0%)	2 (5.9%)	0.105	1
GOLGA1	3 ( 3%)	1 (1.4%)	2 (5.9%)	0.249	1
RGAG1	2 ( 2%)	1 (1.4%)	1 (2.9%)	0.549	1
CFP	2 ( 2%)	0 (0.0%)	2 (5.9%)	0.105	1
CCNB3	2 ( 2%)	1 (1.4%)	1 (2.9%)	0.549	1
MAGEE1	3 ( 3%)	2 (2.9%)	1 (2.9%)	1	1
CCAR1	4 ( 4%)	4 (5.7%)	0 (0.0%)	0.301	1
SLC6A5	2 ( 2%)	2 (2.9%)	0 (0.0%)	1	1
ANO5	2 ( 2%)	2 (2.9%)	0 (0.0%)	1	1
OR4D6	2 ( 2%)	2 (2.9%)	0 (0.0%)	1	1
GRM5	3 ( 3%)	2 (2.9%)	1 (2.9%)	1	1
HEPHL1	2 ( 2%)	2 (2.9%)	0 (0.0%)	1	1
PDE3A	2 ( 2%)	2 (2.9%)	0 (0.0%)	1	1
ABCC9	2 ( 2%)	2 (2.9%)	0 (0.0%)	1	1
SHMT2	2 ( 2%)	2 (2.9%)	0 (0.0%)	1	1
CD163L1	5 ( 5%)	3 (4.3%)	2 (5.9%)	0.661	1
MLH3	2 ( 2%)	2 (2.9%)	0 (0.0%)	1	1
ABCC1	4 ( 4%)	2 (2.9%)	2 (5.9%)	0.595	1
MYH1	3 ( 3%)	3 (4.3%)	0 (0.0%)	0.549	1
OR1D5	2 ( 2%)	2 (2.9%)	0 (0.0%)	1	1
ACADVL	2 ( 2%)	2 (2.9%)	0 (0.0%)	1	1
EPB41L3	4 ( 4%)	4 (5.7%)	0 (0.0%)	0.301	1
PYGO2	2 ( 2%)	1 (1.4%)	1 (2.9%)	0.549	1
IGSF8	3 ( 3%)	3 (4.3%)	0 (0.0%)	0.549	1
SCYL3	3 ( 3%)	2 (2.9%)	1 (2.9%)	1	1
PRKAA2	2 ( 2%)	1 (1.4%)	1 (2.9%)	0.549	1
TSHZ2	2 ( 2%)	1 (1.4%)	1 (2.9%)	0.549	1
POTEH	2 ( 2%)	2 (2.9%)	0 (0.0%)	1	1
FASTKD1	3 ( 3%)	3 (4.3%)	0 (0.0%)	0.549	1
KALRN	4 ( 4%)	3 (4.3%)	1 (2.9%)	1	1
KNG1	2 ( 2%)	2 (2.9%)	0 (0.0%)	1	1
LEPREL1	2 ( 2%)	2 (2.9%)	0 (0.0%)	1	1
CPN2	2 ( 2%)	1 (1.4%)	1 (2.9%)	0.549	1
RFC1	4 ( 4%)	3 (4.3%)	1 (2.9%)	1	1
MYO10	4 ( 4%)	2 (2.9%)	2 (5.9%)	0.595	1
TRIM23	2 ( 2%)	2 (2.9%)	0 (0.0%)	1	1
GPR98	6 ( 6%)	5 (7.1%)	1 (2.9%)	0.661	1
MAP3K5	2 ( 2%)	2 (2.9%)	0 (0.0%)	1	1
STXBP5	3 ( 3%)	3 (4.3%)	0 (0.0%)	0.549	1
PPP1R3A	2 ( 2%)	1 (1.4%)	1 (2.9%)	0.549	1
PTPRZ1	2 ( 2%)	2 (2.9%)	0 (0.0%)	1	1
KEL	2 ( 2%)	2 (2.9%)	0 (0.0%)	1	1
ZNF716	2 ( 2%)	1 (1.4%)	1 (2.9%)	0.549	1
KCNU1	3 ( 3%)	2 (2.9%)	1 (2.9%)	1	1
LRRCC1	3 ( 3%)	2 (2.9%)	1 (2.9%)	1	1
KCNS2	3 ( 3%)	3 (4.3%)	0 (0.0%)	0.549	1
ZNF189	2 ( 2%)	1 (1.4%)	1 (2.9%)	0.549	1
DENND1A	2 ( 2%)	2 (2.9%)	0 (0.0%)	1	1
OGT	2 ( 2%)	1 (1.4%)	1 (2.9%)	0.549	1
OGDHL	2 ( 2%)	2 (2.9%)	0 (0.0%)	1	1
ADAMTS14	2 ( 2%)	2 (2.9%)	0 (0.0%)	1	1
FADS2	2 ( 2%)	1 (1.4%)	1 (2.9%)	0.549	1
NAALADL1	2 ( 2%)	2 (2.9%)	0 (0.0%)	1	1
SLC17A8	2 ( 2%)	2 (2.9%)	0 (0.0%)	1	1
TGM1	3 ( 3%)	2 (2.9%)	1 (2.9%)	1	1
GATM	2 ( 2%)	2 (2.9%)	0 (0.0%)	1	1
IGDCC3	2 ( 2%)	1 (1.4%)	1 (2.9%)	0.549	1
C15orf39	2 ( 2%)	2 (2.9%)	0 (0.0%)	1	1
ADCY9	3 ( 3%)	3 (4.3%)	0 (0.0%)	0.549	1
TFAP4	2 ( 2%)	1 (1.4%)	1 (2.9%)	0.549	1
HYDIN	8 ( 8%)	4 ( 5.7%)	4 (11.8%)	0.433	1
ZNF613	2 ( 2%)	1 (1.4%)	1 (2.9%)	0.549	1
ZIM3	2 ( 2%)	2 (2.9%)	0 (0.0%)	1	1
CTTNBP2NL	2 ( 2%)	1 (1.4%)	1 (2.9%)	0.549	1
MLK4	2 ( 2%)	1 (1.4%)	1 (2.9%)	0.549	1
TMEM57	2 ( 2%)	1 (1.4%)	1 (2.9%)	0.549	1
RLF	2 ( 2%)	2 (2.9%)	0 (0.0%)	1	1
LRP8	2 ( 2%)	1 (1.4%)	1 (2.9%)	0.549	1
ASB17	3 ( 3%)	3 (4.3%)	0 (0.0%)	0.549	1
MMP24	2 ( 2%)	1 (1.4%)	1 (2.9%)	0.549	1
SIGLEC1	2 ( 2%)	2 (2.9%)	0 (0.0%)	1	1
SCN7A	3 ( 3%)	3 (4.3%)	0 (0.0%)	0.549	1
PPM1B	3 ( 3%)	3 (4.3%)	0 (0.0%)	0.549	1
ALMS1	3 ( 3%)	3 (4.3%)	0 (0.0%)	0.549	1
SPATA16	2 ( 2%)	2 (2.9%)	0 (0.0%)	1	1
TRANK1	2 ( 2%)	2 (2.9%)	0 (0.0%)	1	1
PRKG2	3 ( 3%)	3 (4.3%)	0 (0.0%)	0.549	1
VCAN	2 ( 2%)	1 (1.4%)	1 (2.9%)	0.549	1
AIM1	3 ( 3%)	3 (4.3%)	0 (0.0%)	0.549	1
HIVEP2	3 ( 3%)	3 (4.3%)	0 (0.0%)	0.549	1
LPA	2 ( 2%)	2 (2.9%)	0 (0.0%)	1	1
SMOC2	2 ( 2%)	2 (2.9%)	0 (0.0%)	1	1
ABCC10	4 ( 4%)	2 (2.9%)	2 (5.9%)	0.595	1
USP45	3 ( 3%)	1 (1.4%)	2 (5.9%)	0.249	1
CHRM2	2 ( 2%)	2 (2.9%)	0 (0.0%)	1	1
TRMT12	2 ( 2%)	2 (2.9%)	0 (0.0%)	1	1
DOCK11	2 ( 2%)	0 (0.0%)	2 (5.9%)	0.105	1
UPF3B	3 ( 3%)	2 (2.9%)	1 (2.9%)	1	1
C10orf71	2 ( 2%)	1 (1.4%)	1 (2.9%)	0.549	1
C14orf37	2 ( 2%)	1 (1.4%)	1 (2.9%)	0.549	1
CCNL2	2 ( 2%)	1 (1.4%)	1 (2.9%)	0.549	1
NID1	3 ( 3%)	1 (1.4%)	2 (5.9%)	0.249	1
NTSR2	2 ( 2%)	1 (1.4%)	1 (2.9%)	0.549	1
GAREML	2 ( 2%)	0 (0.0%)	2 (5.9%)	0.105	1
CAMK2D	2 ( 2%)	0 (0.0%)	2 (5.9%)	0.105	1
AARS2	2 ( 2%)	1 (1.4%)	1 (2.9%)	0.549	1
AFF2	6 ( 6%)	3 (4.3%)	3 (8.8%)	0.39	1
TRPC6	3 ( 3%)	2 (2.9%)	1 (2.9%)	1	1
F2	2 ( 2%)	1 (1.4%)	1 (2.9%)	0.549	1
TYR	2 ( 2%)	2 (2.9%)	0 (0.0%)	1	1
MAML2	2 ( 2%)	1 (1.4%)	1 (2.9%)	0.549	1
LRRK2	4 ( 4%)	3 (4.3%)	1 (2.9%)	1	1
VWF	5 ( 5%)	5 (7.1%)	0 (0.0%)	0.17	1
HELB	4 ( 4%)	2 (2.9%)	2 (5.9%)	0.595	1
TM9SF2	2 ( 2%)	2 (2.9%)	0 (0.0%)	1	1
KATNAL1	2 ( 2%)	1 (1.4%)	1 (2.9%)	0.549	1
POTEG	2 ( 2%)	2 (2.9%)	0 (0.0%)	1	1
TEP1	4 ( 4%)	3 (4.3%)	1 (2.9%)	1	1
SPTB	3 ( 3%)	1 (1.4%)	2 (5.9%)	0.249	1
DNAH3	4 ( 4%)	3 (4.3%)	1 (2.9%)	1	1
ITGAL	3 ( 3%)	3 (4.3%)	0 (0.0%)	0.549	1
PKD1L2	2 ( 2%)	2 (2.9%)	0 (0.0%)	1	1
ATP2C2	4 ( 4%)	3 (4.3%)	1 (2.9%)	1	1
FOXN1	2 ( 2%)	2 (2.9%)	0 (0.0%)	1	1
LRRC37B	2 ( 2%)	1 (1.4%)	1 (2.9%)	0.549	1
HOXB3	2 ( 2%)	2 (2.9%)	0 (0.0%)	1	1
SMG8	4 ( 4%)	3 (4.3%)	1 (2.9%)	1	1
KCNH6	3 ( 3%)	3 (4.3%)	0 (0.0%)	0.549	1
LOXHD1	4 ( 4%)	4 (5.7%)	0 (0.0%)	0.301	1
DAND5	2 ( 2%)	1 (1.4%)	1 (2.9%)	0.549	1
ZNF578	2 ( 2%)	1 (1.4%)	1 (2.9%)	0.549	1
SDF4	2 ( 2%)	2 (2.9%)	0 (0.0%)	1	1
HSD3B2	2 ( 2%)	1 (1.4%)	1 (2.9%)	0.549	1
ITGA10	2 ( 2%)	2 (2.9%)	0 (0.0%)	1	1
SYCP2	2 ( 2%)	1 (1.4%)	1 (2.9%)	0.549	1
CSNK1E	2 ( 2%)	2 (2.9%)	0 (0.0%)	1	1
MARCO	3 ( 3%)	3 (4.3%)	0 (0.0%)	0.549	1
KIF5C	3 ( 3%)	3 (4.3%)	0 (0.0%)	0.549	1
XIRP2	6 ( 6%)	4 (5.7%)	2 (5.9%)	1	1
NRP2	3 ( 3%)	1 (1.4%)	2 (5.9%)	0.249	1
SEMA4F	4 ( 4%)	3 (4.3%)	1 (2.9%)	1	1
TRABD2A	2 ( 2%)	2 (2.9%)	0 (0.0%)	1	1
TNIK	5 ( 5%)	2 (2.9%)	3 (8.8%)	0.327	1
CCDC112	2 ( 2%)	2 (2.9%)	0 (0.0%)	1	1
ZNF292	2 ( 2%)	1 (1.4%)	1 (2.9%)	0.549	1
UBE3C	2 ( 2%)	1 (1.4%)	1 (2.9%)	0.549	1
ZHX1	2 ( 2%)	2 (2.9%)	0 (0.0%)	1	1
CCDC180	3 ( 3%)	3 (4.3%)	0 (0.0%)	0.549	1
CNKSR2	2 ( 2%)	1 (1.4%)	1 (2.9%)	0.549	1
PCDH19	4 ( 4%)	2 (2.9%)	2 (5.9%)	0.595	1
GBF1	5 ( 5%)	3 (4.3%)	2 (5.9%)	0.661	1
PRF1	2 ( 2%)	2 (2.9%)	0 (0.0%)	1	1
FGF6	2 ( 2%)	1 (1.4%)	1 (2.9%)	0.549	1
PPP1R12A	2 ( 2%)	2 (2.9%)	0 (0.0%)	1	1
PCNX	2 ( 2%)	2 (2.9%)	0 (0.0%)	1	1
FBN1	4 ( 4%)	2 (2.9%)	2 (5.9%)	0.595	1
TBC1D2B	3 ( 3%)	2 (2.9%)	1 (2.9%)	1	1
NTRK3	2 ( 2%)	2 (2.9%)	0 (0.0%)	1	1
CCT6B	2 ( 2%)	2 (2.9%)	0 (0.0%)	1	1
ACACA	3 ( 3%)	2 (2.9%)	1 (2.9%)	1	1
MTMR4	2 ( 2%)	2 (2.9%)	0 (0.0%)	1	1
HELZ	2 ( 2%)	2 (2.9%)	0 (0.0%)	1	1
TNRC6C	4 ( 4%)	2 (2.9%)	2 (5.9%)	0.595	1
CYP2A13	2 ( 2%)	2 (2.9%)	0 (0.0%)	1	1
PRAM1	2 ( 2%)	1 (1.4%)	1 (2.9%)	0.549	1
AMPD1	3 ( 3%)	3 (4.3%)	0 (0.0%)	0.549	1
TBX15	3 ( 3%)	2 (2.9%)	1 (2.9%)	1	1
ARHGAP30	2 ( 2%)	2 (2.9%)	0 (0.0%)	1	1
ZMYM4	2 ( 2%)	2 (2.9%)	0 (0.0%)	1	1
INPP5B	4 ( 4%)	4 (5.7%)	0 (0.0%)	0.301	1
PODN	2 ( 2%)	2 (2.9%)	0 (0.0%)	1	1
GART	2 ( 2%)	1 (1.4%)	1 (2.9%)	0.549	1
B3GALT5	2 ( 2%)	2 (2.9%)	0 (0.0%)	1	1
CLTCL1	3 ( 3%)	1 (1.4%)	2 (5.9%)	0.249	1
SMTN	3 ( 3%)	2 (2.9%)	1 (2.9%)	1	1
GRAMD4	2 ( 2%)	2 (2.9%)	0 (0.0%)	1	1
SP100	3 ( 3%)	2 (2.9%)	1 (2.9%)	1	1
TP53I3	2 ( 2%)	2 (2.9%)	0 (0.0%)	1	1
SEC13	2 ( 2%)	1 (1.4%)	1 (2.9%)	0.549	1
DZIP1L	3 ( 3%)	3 (4.3%)	0 (0.0%)	0.549	1
AGTR1	2 ( 2%)	2 (2.9%)	0 (0.0%)	1	1
MFN1	2 ( 2%)	2 (2.9%)	0 (0.0%)	1	1
ABCF3	2 ( 2%)	1 (1.4%)	1 (2.9%)	0.549	1
PPP4R2	2 ( 2%)	2 (2.9%)	0 (0.0%)	1	1
LPHN3	2 ( 2%)	1 (1.4%)	1 (2.9%)	0.549	1
PRPF4B	3 ( 3%)	3 (4.3%)	0 (0.0%)	0.549	1
BMP5	3 ( 3%)	2 (2.9%)	1 (2.9%)	1	1
KMT2E	3 ( 3%)	2 (2.9%)	1 (2.9%)	1	1
TYW1	2 ( 2%)	2 (2.9%)	0 (0.0%)	1	1
CLIP2	2 ( 2%)	2 (2.9%)	0 (0.0%)	1	1
RGS22	2 ( 2%)	2 (2.9%)	0 (0.0%)	1	1
ASAP1	2 ( 2%)	2 (2.9%)	0 (0.0%)	1	1
PRRC2B	2 ( 2%)	2 (2.9%)	0 (0.0%)	1	1
FCN1	2 ( 2%)	1 (1.4%)	1 (2.9%)	0.549	1
COX15	2 ( 2%)	2 (2.9%)	0 (0.0%)	1	1
ALKBH8	2 ( 2%)	1 (1.4%)	1 (2.9%)	0.549	1
HSPA8	2 ( 2%)	1 (1.4%)	1 (2.9%)	0.549	1
CHRM1	2 ( 2%)	2 (2.9%)	0 (0.0%)	1	1
MPHOSPH9	2 ( 2%)	2 (2.9%)	0 (0.0%)	1	1
SCARB1	2 ( 2%)	2 (2.9%)	0 (0.0%)	1	1
SCN8A	2 ( 2%)	1 (1.4%)	1 (2.9%)	0.549	1
FAM90A1	2 ( 2%)	1 (1.4%)	1 (2.9%)	0.549	1
C12orf55	3 ( 3%)	3 (4.3%)	0 (0.0%)	0.549	1
FARP1	2 ( 2%)	2 (2.9%)	0 (0.0%)	1	1
SNN	2 ( 2%)	2 (2.9%)	0 (0.0%)	1	1
PALB2	2 ( 2%)	0 (0.0%)	2 (5.9%)	0.105	1
CES5A	2 ( 2%)	1 (1.4%)	1 (2.9%)	0.549	1
DNAH9	3 ( 3%)	2 (2.9%)	1 (2.9%)	1	1
CLUL1	2 ( 2%)	1 (1.4%)	1 (2.9%)	0.549	1
LTBP4	2 ( 2%)	2 (2.9%)	0 (0.0%)	1	1
EMR1	2 ( 2%)	2 (2.9%)	0 (0.0%)	1	1
MED16	2 ( 2%)	2 (2.9%)	0 (0.0%)	1	1
BCL9	3 ( 3%)	2 (2.9%)	1 (2.9%)	1	1
INTS3	3 ( 3%)	3 (4.3%)	0 (0.0%)	0.549	1
ETV3L	2 ( 2%)	2 (2.9%)	0 (0.0%)	1	1
PIK3C2B	2 ( 2%)	2 (2.9%)	0 (0.0%)	1	1
MAP10	3 ( 3%)	3 (4.3%)	0 (0.0%)	0.549	1
SIRPB1	2 ( 2%)	2 (2.9%)	0 (0.0%)	1	1
PLCB4	3 ( 3%)	2 (2.9%)	1 (2.9%)	1	1
NGLY1	2 ( 2%)	1 (1.4%)	1 (2.9%)	0.549	1
CNOT10	2 ( 2%)	1 (1.4%)	1 (2.9%)	0.549	1
NAF1	2 ( 2%)	2 (2.9%)	0 (0.0%)	1	1
TULP4	3 ( 3%)	3 (4.3%)	0 (0.0%)	0.549	1
KLHDC3	3 ( 3%)	2 (2.9%)	1 (2.9%)	1	1
PHF20L1	3 ( 3%)	2 (2.9%)	1 (2.9%)	1	1
SLC45A4	2 ( 2%)	1 (1.4%)	1 (2.9%)	0.549	1
C9orf43	2 ( 2%)	2 (2.9%)	0 (0.0%)	1	1
CNTLN	2 ( 2%)	2 (2.9%)	0 (0.0%)	1	1
ZNF484	2 ( 2%)	1 (1.4%)	1 (2.9%)	0.549	1
WWC3	3 ( 3%)	2 (2.9%)	1 (2.9%)	1	1
NRK	2 ( 2%)	2 (2.9%)	0 (0.0%)	1	1
GRIA3	4 ( 4%)	2 (2.9%)	2 (5.9%)	0.595	1
LRRC27	2 ( 2%)	2 (2.9%)	0 (0.0%)	1	1
WDFY4	4 ( 4%)	3 (4.3%)	1 (2.9%)	1	1
EXT2	2 ( 2%)	2 (2.9%)	0 (0.0%)	1	1
OR5B17	2 ( 2%)	1 (1.4%)	1 (2.9%)	0.549	1
GCN1L1	2 ( 2%)	1 (1.4%)	1 (2.9%)	0.549	1
CD9	2 ( 2%)	2 (2.9%)	0 (0.0%)	1	1
SYNE3	2 ( 2%)	1 (1.4%)	1 (2.9%)	0.549	1
LPCAT4	2 ( 2%)	1 (1.4%)	1 (2.9%)	0.549	1
ADAMTSL3	2 ( 2%)	2 (2.9%)	0 (0.0%)	1	1
RUNDC1	2 ( 2%)	2 (2.9%)	0 (0.0%)	1	1
APPBP2	2 ( 2%)	1 (1.4%)	1 (2.9%)	0.549	1
MED13	4 ( 4%)	2 (2.9%)	2 (5.9%)	0.595	1
RPTOR	3 ( 3%)	2 (2.9%)	1 (2.9%)	1	1
MIB1	2 ( 2%)	1 (1.4%)	1 (2.9%)	0.549	1
MYOM1	2 ( 2%)	2 (2.9%)	0 (0.0%)	1	1
MYH14	3 ( 3%)	3 (4.3%)	0 (0.0%)	0.549	1
NLRP8	3 ( 3%)	3 (4.3%)	0 (0.0%)	0.549	1
RNPC3	2 ( 2%)	1 (1.4%)	1 (2.9%)	0.549	1
ANKRD35	2 ( 2%)	2 (2.9%)	0 (0.0%)	1	1
OR6K2	2 ( 2%)	1 (1.4%)	1 (2.9%)	0.549	1
RC3H1	2 ( 2%)	2 (2.9%)	0 (0.0%)	1	1
SLC30A1	2 ( 2%)	2 (2.9%)	0 (0.0%)	1	1
OR13G1	3 ( 3%)	3 (4.3%)	0 (0.0%)	0.549	1
CSF3R	3 ( 3%)	3 (4.3%)	0 (0.0%)	0.549	1
DAB1	3 ( 3%)	3 (4.3%)	0 (0.0%)	0.549	1
LEPR	3 ( 3%)	3 (4.3%)	0 (0.0%)	0.549	1
ESF1	2 ( 2%)	1 (1.4%)	1 (2.9%)	0.549	1
BID	3 ( 3%)	2 (2.9%)	1 (2.9%)	1	1
SLC9A2	2 ( 2%)	2 (2.9%)	0 (0.0%)	1	1
MAP3K19	2 ( 2%)	2 (2.9%)	0 (0.0%)	1	1
SPTBN1	5 ( 5%)	4 (5.7%)	1 (2.9%)	1	1
LRRTM1	2 ( 2%)	2 (2.9%)	0 (0.0%)	1	1
IFT80	2 ( 2%)	2 (2.9%)	0 (0.0%)	1	1
DLEC1	2 ( 2%)	2 (2.9%)	0 (0.0%)	1	1
CACNA2D3	2 ( 2%)	2 (2.9%)	0 (0.0%)	1	1
ROBO1	2 ( 2%)	2 (2.9%)	0 (0.0%)	1	1
NIPBL	4 ( 4%)	2 (2.9%)	2 (5.9%)	0.595	1
CMYA5	3 ( 3%)	2 (2.9%)	1 (2.9%)	1	1
GRM1	2 ( 2%)	1 (1.4%)	1 (2.9%)	0.549	1
FKBPL	2 ( 2%)	2 (2.9%)	0 (0.0%)	1	1
C6orf89	2 ( 2%)	1 (1.4%)	1 (2.9%)	0.549	1
CFTR	2 ( 2%)	1 (1.4%)	1 (2.9%)	0.549	1
HTR5A	3 ( 3%)	2 (2.9%)	1 (2.9%)	1	1
GLI3	2 ( 2%)	2 (2.9%)	0 (0.0%)	1	1
CNTRL	2 ( 2%)	1 (1.4%)	1 (2.9%)	0.549	1
FAM166A	3 ( 3%)	3 (4.3%)	0 (0.0%)	0.549	1
SMARCA2	3 ( 3%)	2 (2.9%)	1 (2.9%)	1	1
TAF1	2 ( 2%)	2 (2.9%)	0 (0.0%)	1	1
CYLC1	3 ( 3%)	3 (4.3%)	0 (0.0%)	0.549	1
PDZD7	2 ( 2%)	1 (1.4%)	1 (2.9%)	0.549	1
FGF8	2 ( 2%)	1 (1.4%)	1 (2.9%)	0.549	1
DOCK1	2 ( 2%)	1 (1.4%)	1 (2.9%)	0.549	1
GPR158	2 ( 2%)	2 (2.9%)	0 (0.0%)	1	1
ANKRD26	3 ( 3%)	3 (4.3%)	0 (0.0%)	0.549	1
DIP2C	3 ( 3%)	3 (4.3%)	0 (0.0%)	0.549	1
PCDH15	6 ( 6%)	3 (4.3%)	3 (8.8%)	0.39	1
RBM17	2 ( 2%)	1 (1.4%)	1 (2.9%)	0.549	1
UNC5B	2 ( 2%)	1 (1.4%)	1 (2.9%)	0.549	1
VCL	2 ( 2%)	2 (2.9%)	0 (0.0%)	1	1
MMRN2	2 ( 2%)	1 (1.4%)	1 (2.9%)	0.549	1
KCNA4	2 ( 2%)	2 (2.9%)	0 (0.0%)	1	1
CCDC73	3 ( 3%)	2 (2.9%)	1 (2.9%)	1	1
B4GALNT4	2 ( 2%)	1 (1.4%)	1 (2.9%)	0.549	1
INCENP	2 ( 2%)	1 (1.4%)	1 (2.9%)	0.549	1
GANAB	4 ( 4%)	3 (4.3%)	1 (2.9%)	1	1
NRXN2	4 ( 4%)	2 (2.9%)	2 (5.9%)	0.595	1
SCYL1	2 ( 2%)	2 (2.9%)	0 (0.0%)	1	1
PCNXL3	2 ( 2%)	1 (1.4%)	1 (2.9%)	0.549	1
LRRC32	3 ( 3%)	2 (2.9%)	1 (2.9%)	1	1
TBX3	2 ( 2%)	1 (1.4%)	1 (2.9%)	0.549	1
NCOR2	2 ( 2%)	1 (1.4%)	1 (2.9%)	0.549	1
DCP1B	2 ( 2%)	1 (1.4%)	1 (2.9%)	0.549	1
LETMD1	2 ( 2%)	2 (2.9%)	0 (0.0%)	1	1
TARBP2	2 ( 2%)	1 (1.4%)	1 (2.9%)	0.549	1
AVIL	2 ( 2%)	1 (1.4%)	1 (2.9%)	0.549	1
A2M	2 ( 2%)	2 (2.9%)	0 (0.0%)	1	1
FGD6	3 ( 3%)	3 (4.3%)	0 (0.0%)	0.549	1
TMTC4	3 ( 3%)	2 (2.9%)	1 (2.9%)	1	1
ARHGEF7	2 ( 2%)	2 (2.9%)	0 (0.0%)	1	1
F10	2 ( 2%)	1 (1.4%)	1 (2.9%)	0.549	1
SACS	6 ( 6%)	4 (5.7%)	2 (5.9%)	1	1
PABPC3	2 ( 2%)	1 (1.4%)	1 (2.9%)	0.549	1
KBTBD6	2 ( 2%)	2 (2.9%)	0 (0.0%)	1	1
SLITRK1	3 ( 3%)	2 (2.9%)	1 (2.9%)	1	1
KLC1	2 ( 2%)	2 (2.9%)	0 (0.0%)	1	1
ARHGEF40	2 ( 2%)	1 (1.4%)	1 (2.9%)	0.549	1
SALL2	2 ( 2%)	1 (1.4%)	1 (2.9%)	0.549	1
ACIN1	2 ( 2%)	1 (1.4%)	1 (2.9%)	0.549	1
FOXG1	2 ( 2%)	2 (2.9%)	0 (0.0%)	1	1
PPP2R3C	2 ( 2%)	2 (2.9%)	0 (0.0%)	1	1
NID2	2 ( 2%)	1 (1.4%)	1 (2.9%)	0.549	1
STON2	2 ( 2%)	2 (2.9%)	0 (0.0%)	1	1
PTPN21	2 ( 2%)	1 (1.4%)	1 (2.9%)	0.549	1
ATG2B	3 ( 3%)	2 (2.9%)	1 (2.9%)	1	1
TMC3	3 ( 3%)	2 (2.9%)	1 (2.9%)	1	1
ANPEP	2 ( 2%)	2 (2.9%)	0 (0.0%)	1	1
FURIN	2 ( 2%)	2 (2.9%)	0 (0.0%)	1	1
MPG	3 ( 3%)	1 (1.4%)	2 (5.9%)	0.249	1
APOBR	3 ( 3%)	1 (1.4%)	2 (5.9%)	0.249	1
SRCAP	5 ( 5%)	3 (4.3%)	2 (5.9%)	0.661	1
ZNF319	2 ( 2%)	1 (1.4%)	1 (2.9%)	0.549	1
PIGQ	2 ( 2%)	2 (2.9%)	0 (0.0%)	1	1
WFIKKN1	2 ( 2%)	2 (2.9%)	0 (0.0%)	1	1
DHX38	2 ( 2%)	1 (1.4%)	1 (2.9%)	0.549	1
BCAR1	2 ( 2%)	1 (1.4%)	1 (2.9%)	0.549	1
CNTNAP4	2 ( 2%)	2 (2.9%)	0 (0.0%)	1	1
CRYBA1	3 ( 3%)	2 (2.9%)	1 (2.9%)	1	1
SLFN13	2 ( 2%)	1 (1.4%)	1 (2.9%)	0.549	1
ERBB2	2 ( 2%)	1 (1.4%)	1 (2.9%)	0.549	1
SPNS2	2 ( 2%)	2 (2.9%)	0 (0.0%)	1	1
SLC35B1	2 ( 2%)	2 (2.9%)	0 (0.0%)	1	1
ACE	3 ( 3%)	3 (4.3%)	0 (0.0%)	0.549	1
GRIN2C	2 ( 2%)	1 (1.4%)	1 (2.9%)	0.549	1
SLC25A10	3 ( 3%)	2 (2.9%)	1 (2.9%)	1	1
SLC14A1	2 ( 2%)	2 (2.9%)	0 (0.0%)	1	1
ZSWIM4	2 ( 2%)	1 (1.4%)	1 (2.9%)	0.549	1
RFX1	2 ( 2%)	1 (1.4%)	1 (2.9%)	0.549	1
DDX39A	2 ( 2%)	1 (1.4%)	1 (2.9%)	0.549	1
APC2	2 ( 2%)	1 (1.4%)	1 (2.9%)	0.549	1
KIAA1683	2 ( 2%)	1 (1.4%)	1 (2.9%)	0.549	1
KIRREL2	2 ( 2%)	1 (1.4%)	1 (2.9%)	0.549	1
MATK	2 ( 2%)	1 (1.4%)	1 (2.9%)	0.549	1
WDR87	3 ( 3%)	3 (4.3%)	0 (0.0%)	0.549	1
ZNF546	2 ( 2%)	1 (1.4%)	1 (2.9%)	0.549	1
PRX	3 ( 3%)	2 (2.9%)	1 (2.9%)	1	1
FCGRT	2 ( 2%)	1 (1.4%)	1 (2.9%)	0.549	1
SHANK1	3 ( 3%)	2 (2.9%)	1 (2.9%)	1	1
ZNF615	2 ( 2%)	1 (1.4%)	1 (2.9%)	0.549	1
ZNRF4	2 ( 2%)	1 (1.4%)	1 (2.9%)	0.549	1
ZNF628	2 ( 2%)	2 (2.9%)	0 (0.0%)	1	1
SSC5D	3 ( 3%)	3 (4.3%)	0 (0.0%)	0.549	1
ZNF805	2 ( 2%)	2 (2.9%)	0 (0.0%)	1	1
TRIM28	2 ( 2%)	2 (2.9%)	0 (0.0%)	1	1
KHSRP	2 ( 2%)	1 (1.4%)	1 (2.9%)	0.549	1
LPPR3	2 ( 2%)	2 (2.9%)	0 (0.0%)	1	1
WNT2B	2 ( 2%)	2 (2.9%)	0 (0.0%)	1	1
MOV10	2 ( 2%)	2 (2.9%)	0 (0.0%)	1	1
IGSF3	2 ( 2%)	1 (1.4%)	1 (2.9%)	0.549	1
MTHFR	2 ( 2%)	2 (2.9%)	0 (0.0%)	1	1
MFN2	2 ( 2%)	1 (1.4%)	1 (2.9%)	0.549	1
VPS13D	4 ( 4%)	2 (2.9%)	2 (5.9%)	0.595	1
FCGR1A	2 ( 2%)	1 (1.4%)	1 (2.9%)	0.549	1
ARNT	2 ( 2%)	1 (1.4%)	1 (2.9%)	0.549	1
SETDB1	2 ( 2%)	2 (2.9%)	0 (0.0%)	1	1
SLC50A1	2 ( 2%)	1 (1.4%)	1 (2.9%)	0.549	1
RRNAD1	2 ( 2%)	2 (2.9%)	0 (0.0%)	1	1
ETV3	2 ( 2%)	2 (2.9%)	0 (0.0%)	1	1
KIRREL	3 ( 3%)	3 (4.3%)	0 (0.0%)	0.549	1
CADM3	2 ( 2%)	2 (2.9%)	0 (0.0%)	1	1
NR1I3	3 ( 3%)	3 (4.3%)	0 (0.0%)	0.549	1
PRRC2C	2 ( 2%)	1 (1.4%)	1 (2.9%)	0.549	1
ZBTB37	2 ( 2%)	1 (1.4%)	1 (2.9%)	0.549	1
QSOX1	2 ( 2%)	1 (1.4%)	1 (2.9%)	0.549	1
PTPRC	2 ( 2%)	2 (2.9%)	0 (0.0%)	1	1
ZNF281	2 ( 2%)	1 (1.4%)	1 (2.9%)	0.549	1
IGFN1	2 ( 2%)	2 (2.9%)	0 (0.0%)	1	1
PTPN7	3 ( 3%)	2 (2.9%)	1 (2.9%)	1	1
LRRN2	3 ( 3%)	3 (4.3%)	0 (0.0%)	0.549	1
AVPR1B	2 ( 2%)	2 (2.9%)	0 (0.0%)	1	1
CAMK1G	2 ( 2%)	1 (1.4%)	1 (2.9%)	0.549	1
HSPG2	3 ( 3%)	2 (2.9%)	1 (2.9%)	1	1
ZBTB40	2 ( 2%)	2 (2.9%)	0 (0.0%)	1	1
ACTN2	5 ( 5%)	4 (5.7%)	1 (2.9%)	1	1
FGR	2 ( 2%)	1 (1.4%)	1 (2.9%)	0.549	1
PTPRU	2 ( 2%)	1 (1.4%)	1 (2.9%)	0.549	1
POMGNT1	2 ( 2%)	1 (1.4%)	1 (2.9%)	0.549	1
FAAH	2 ( 2%)	1 (1.4%)	1 (2.9%)	0.549	1
SCP2	2 ( 2%)	1 (1.4%)	1 (2.9%)	0.549	1
ESPN	2 ( 2%)	2 (2.9%)	0 (0.0%)	1	1
SGIP1	3 ( 3%)	2 (2.9%)	1 (2.9%)	1	1
ARHGAP29	3 ( 3%)	2 (2.9%)	1 (2.9%)	1	1
SEL1L2	2 ( 2%)	2 (2.9%)	0 (0.0%)	1	1
PDYN	2 ( 2%)	2 (2.9%)	0 (0.0%)	1	1
CPXM1	3 ( 3%)	2 (2.9%)	1 (2.9%)	1	1
CNBD2	3 ( 3%)	2 (2.9%)	1 (2.9%)	1	1
SAMHD1	2 ( 2%)	1 (1.4%)	1 (2.9%)	0.549	1
PIGT	2 ( 2%)	1 (1.4%)	1 (2.9%)	0.549	1
MOCS3	2 ( 2%)	1 (1.4%)	1 (2.9%)	0.549	1
CASS4	2 ( 2%)	2 (2.9%)	0 (0.0%)	1	1
C20orf197	2 ( 2%)	2 (2.9%)	0 (0.0%)	1	1
URB1	2 ( 2%)	2 (2.9%)	0 (0.0%)	1	1
SON	2 ( 2%)	1 (1.4%)	1 (2.9%)	0.549	1
PCNT	5 ( 5%)	3 (4.3%)	2 (5.9%)	0.661	1
ARVCF	3 ( 3%)	1 (1.4%)	2 (5.9%)	0.249	1
DEPDC5	2 ( 2%)	2 (2.9%)	0 (0.0%)	1	1
ANKRD54	2 ( 2%)	2 (2.9%)	0 (0.0%)	1	1
MICALL1	2 ( 2%)	2 (2.9%)	0 (0.0%)	1	1
SCUBE1	2 ( 2%)	2 (2.9%)	0 (0.0%)	1	1
TUBGCP6	2 ( 2%)	1 (1.4%)	1 (2.9%)	0.549	1
EIF5B	2 ( 2%)	2 (2.9%)	0 (0.0%)	1	1
MERTK	2 ( 2%)	2 (2.9%)	0 (0.0%)	1	1
AOX1	2 ( 2%)	2 (2.9%)	0 (0.0%)	1	1
FN1	2 ( 2%)	0 (0.0%)	2 (5.9%)	0.105	1
ATG9A	2 ( 2%)	1 (1.4%)	1 (2.9%)	0.549	1
COL6A3	2 ( 2%)	2 (2.9%)	0 (0.0%)	1	1
PER2	3 ( 3%)	3 (4.3%)	0 (0.0%)	0.549	1
GTF3C2	2 ( 2%)	1 (1.4%)	1 (2.9%)	0.549	1
STARD7	2 ( 2%)	2 (2.9%)	0 (0.0%)	1	1
SNRNP200	4 ( 4%)	4 (5.7%)	0 (0.0%)	0.301	1
HEG1	2 ( 2%)	2 (2.9%)	0 (0.0%)	1	1
KLF15	2 ( 2%)	1 (1.4%)	1 (2.9%)	0.549	1
DNAJC13	3 ( 3%)	2 (2.9%)	1 (2.9%)	1	1
TF	2 ( 2%)	1 (1.4%)	1 (2.9%)	0.549	1
ACPL2	2 ( 2%)	2 (2.9%)	0 (0.0%)	1	1
ZBTB38	2 ( 2%)	1 (1.4%)	1 (2.9%)	0.549	1
SLC6A6	2 ( 2%)	1 (1.4%)	1 (2.9%)	0.549	1
ZIC4	2 ( 2%)	1 (1.4%)	1 (2.9%)	0.549	1
USP13	2 ( 2%)	2 (2.9%)	0 (0.0%)	1	1
CLCN2	2 ( 2%)	2 (2.9%)	0 (0.0%)	1	1
IGF2BP2	3 ( 3%)	2 (2.9%)	1 (2.9%)	1	1
ATP13A4	2 ( 2%)	2 (2.9%)	0 (0.0%)	1	1
ZDHHC19	2 ( 2%)	2 (2.9%)	0 (0.0%)	1	1
PTPN23	2 ( 2%)	2 (2.9%)	0 (0.0%)	1	1
SMARCC1	2 ( 2%)	2 (2.9%)	0 (0.0%)	1	1
CELSR3	3 ( 3%)	2 (2.9%)	1 (2.9%)	1	1
PRKAR2A	2 ( 2%)	2 (2.9%)	0 (0.0%)	1	1
LAMB2	2 ( 2%)	2 (2.9%)	0 (0.0%)	1	1
IP6K1	2 ( 2%)	1 (1.4%)	1 (2.9%)	0.549	1
DNAH12	3 ( 3%)	3 (4.3%)	0 (0.0%)	0.549	1
FLNB	2 ( 2%)	2 (2.9%)	0 (0.0%)	1	1
PDZRN3	2 ( 2%)	1 (1.4%)	1 (2.9%)	0.549	1
DCLK2	2 ( 2%)	2 (2.9%)	0 (0.0%)	1	1
FAM184B	2 ( 2%)	1 (1.4%)	1 (2.9%)	0.549	1
TENM3	3 ( 3%)	2 (2.9%)	1 (2.9%)	1	1
FRYL	3 ( 3%)	2 (2.9%)	1 (2.9%)	1	1
JAKMIP1	2 ( 2%)	2 (2.9%)	0 (0.0%)	1	1
MAN2B2	3 ( 3%)	2 (2.9%)	1 (2.9%)	1	1
ENAM	4 ( 4%)	4 (5.7%)	0 (0.0%)	0.301	1
HELQ	3 ( 3%)	1 (1.4%)	2 (5.9%)	0.249	1
AFF1	2 ( 2%)	2 (2.9%)	0 (0.0%)	1	1
PCDHA8	2 ( 2%)	1 (1.4%)	1 (2.9%)	0.549	1
PCDHA10	3 ( 3%)	2 (2.9%)	1 (2.9%)	1	1
PCDHB10	2 ( 2%)	2 (2.9%)	0 (0.0%)	1	1
PCDHGA5	2 ( 2%)	2 (2.9%)	0 (0.0%)	1	1
PCDHGC4	2 ( 2%)	1 (1.4%)	1 (2.9%)	0.549	1
ARAP3	4 ( 4%)	4 (5.7%)	0 (0.0%)	0.301	1
TRIO	2 ( 2%)	2 (2.9%)	0 (0.0%)	1	1
RBM27	2 ( 2%)	1 (1.4%)	1 (2.9%)	0.549	1
CNOT6	2 ( 2%)	2 (2.9%)	0 (0.0%)	1	1
FYB	3 ( 3%)	2 (2.9%)	1 (2.9%)	1	1
MROH2B	3 ( 3%)	1 (1.4%)	2 (5.9%)	0.249	1
KIAA1244	4 ( 4%)	2 (2.9%)	2 (5.9%)	0.595	1
UTRN	3 ( 3%)	3 (4.3%)	0 (0.0%)	0.549	1
C6orf118	2 ( 2%)	2 (2.9%)	0 (0.0%)	1	1
MLLT4	2 ( 2%)	2 (2.9%)	0 (0.0%)	1	1
KIF13A	2 ( 2%)	2 (2.9%)	0 (0.0%)	1	1
KIAA0319	3 ( 3%)	2 (2.9%)	1 (2.9%)	1	1
ITPR3	3 ( 3%)	1 (1.4%)	2 (5.9%)	0.249	1
CUL9	2 ( 2%)	2 (2.9%)	0 (0.0%)	1	1
IRF5	3 ( 3%)	3 (4.3%)	0 (0.0%)	0.549	1
CPA1	2 ( 2%)	2 (2.9%)	0 (0.0%)	1	1
TRIM24	3 ( 3%)	3 (4.3%)	0 (0.0%)	0.549	1
ABCB8	2 ( 2%)	2 (2.9%)	0 (0.0%)	1	1
ITGB8	2 ( 2%)	2 (2.9%)	0 (0.0%)	1	1
IQCE	2 ( 2%)	1 (1.4%)	1 (2.9%)	0.549	1
PKD1L1	2 ( 2%)	2 (2.9%)	0 (0.0%)	1	1
POM121	2 ( 2%)	2 (2.9%)	0 (0.0%)	1	1
TRIM73	2 ( 2%)	1 (1.4%)	1 (2.9%)	0.549	1
STAG3	2 ( 2%)	1 (1.4%)	1 (2.9%)	0.549	1
RNF19A	2 ( 2%)	1 (1.4%)	1 (2.9%)	0.549	1
OXR1	2 ( 2%)	2 (2.9%)	0 (0.0%)	1	1
ANGPT1	3 ( 3%)	2 (2.9%)	1 (2.9%)	1	1
FER1L6	4 ( 4%)	2 (2.9%)	2 (5.9%)	0.595	1
NDRG1	3 ( 3%)	3 (4.3%)	0 (0.0%)	0.549	1
ANK1	4 ( 4%)	3 (4.3%)	1 (2.9%)	1	1
PLAT	2 ( 2%)	2 (2.9%)	0 (0.0%)	1	1
RP1	3 ( 3%)	3 (4.3%)	0 (0.0%)	0.549	1
CYP7A1	2 ( 2%)	2 (2.9%)	0 (0.0%)	1	1
SLCO5A1	2 ( 2%)	1 (1.4%)	1 (2.9%)	0.549	1
RIPK2	2 ( 2%)	1 (1.4%)	1 (2.9%)	0.549	1
MUSK	3 ( 3%)	2 (2.9%)	1 (2.9%)	1	1
DNM1	3 ( 3%)	3 (4.3%)	0 (0.0%)	0.549	1
CRAT	2 ( 2%)	1 (1.4%)	1 (2.9%)	0.549	1
FIBCD1	2 ( 2%)	1 (1.4%)	1 (2.9%)	0.549	1
COL5A1	4 ( 4%)	3 (4.3%)	1 (2.9%)	1	1
SEC16A	2 ( 2%)	1 (1.4%)	1 (2.9%)	0.549	1
EGFL7	2 ( 2%)	2 (2.9%)	0 (0.0%)	1	1
MAMDC4	2 ( 2%)	2 (2.9%)	0 (0.0%)	1	1
TAF1L	3 ( 3%)	1 (1.4%)	2 (5.9%)	0.249	1
UNC13B	2 ( 2%)	2 (2.9%)	0 (0.0%)	1	1
GBA2	3 ( 3%)	2 (2.9%)	1 (2.9%)	1	1
ANKRD18A	3 ( 3%)	2 (2.9%)	1 (2.9%)	1	1
SPATA31D1	2 ( 2%)	1 (1.4%)	1 (2.9%)	0.549	1
C9orf3	2 ( 2%)	2 (2.9%)	0 (0.0%)	1	1
H2BFWT	2 ( 2%)	1 (1.4%)	1 (2.9%)	0.549	1
TRPC5	2 ( 2%)	1 (1.4%)	1 (2.9%)	0.549	1
XPNPEP2	2 ( 2%)	2 (2.9%)	0 (0.0%)	1	1
ARHGAP36	3 ( 3%)	1 (1.4%)	2 (5.9%)	0.249	1
BRS3	2 ( 2%)	2 (2.9%)	0 (0.0%)	1	1
PDZD4	2 ( 2%)	1 (1.4%)	1 (2.9%)	0.549	1
HCFC1	5 ( 5%)	2 (2.9%)	3 (8.8%)	0.327	1
RAI2	2 ( 2%)	2 (2.9%)	0 (0.0%)	1	1
IL1RAPL1	2 ( 2%)	1 (1.4%)	1 (2.9%)	0.549	1
CASK	3 ( 3%)	2 (2.9%)	1 (2.9%)	1	1
AMER1	3 ( 3%)	1 (1.4%)	2 (5.9%)	0.249	1
NLGN3	2 ( 2%)	0 (0.0%)	2 (5.9%)	0.105	1
ERCC6L	2 ( 2%)	1 (1.4%)	1 (2.9%)	0.549	1
FRMPD2	3 ( 3%)	3 (4.3%)	0 (0.0%)	0.549	1
ZNF365	3 ( 3%)	1 (1.4%)	2 (5.9%)	0.249	1
HNRNPH3	2 ( 2%)	2 (2.9%)	0 (0.0%)	1	1
KAT6B	4 ( 4%)	2 (2.9%)	2 (5.9%)	0.595	1
AP2A2	2 ( 2%)	2 (2.9%)	0 (0.0%)	1	1
ANKK1	2 ( 2%)	1 (1.4%)	1 (2.9%)	0.549	1
FOLH1	2 ( 2%)	2 (2.9%)	0 (0.0%)	1	1
SYT9	2 ( 2%)	1 (1.4%)	1 (2.9%)	0.549	1
NOS1	3 ( 3%)	1 (1.4%)	2 (5.9%)	0.249	1
WNT5B	2 ( 2%)	2 (2.9%)	0 (0.0%)	1	1
LTBP2	2 ( 2%)	2 (2.9%)	0 (0.0%)	1	1
SMEK1	3 ( 3%)	2 (2.9%)	1 (2.9%)	1	1
ZNF500	2 ( 2%)	1 (1.4%)	1 (2.9%)	0.549	1
SALL1	2 ( 2%)	2 (2.9%)	0 (0.0%)	1	1
WDR81	3 ( 3%)	2 (2.9%)	1 (2.9%)	1	1
ACTN4	3 ( 3%)	3 (4.3%)	0 (0.0%)	0.549	1
NCCRP1	2 ( 2%)	1 (1.4%)	1 (2.9%)	0.549	1
KCND3	3 ( 3%)	2 (2.9%)	1 (2.9%)	1	1
PRELP	4 ( 4%)	3 (4.3%)	1 (2.9%)	1	1
C4BPA	2 ( 2%)	2 (2.9%)	0 (0.0%)	1	1
SIPA1L2	2 ( 2%)	0 (0.0%)	2 (5.9%)	0.105	1
ALG6	2 ( 2%)	2 (2.9%)	0 (0.0%)	1	1
SH3BP1	2 ( 2%)	2 (2.9%)	0 (0.0%)	1	1
SCN2A	4 ( 4%)	3 (4.3%)	1 (2.9%)	1	1
ABCA12	2 ( 2%)	2 (2.9%)	0 (0.0%)	1	1
RNF13	2 ( 2%)	1 (1.4%)	1 (2.9%)	0.549	1
MAP3K13	2 ( 2%)	1 (1.4%)	1 (2.9%)	0.549	1
IL6ST	3 ( 3%)	3 (4.3%)	0 (0.0%)	0.549	1
TMEM63B	2 ( 2%)	1 (1.4%)	1 (2.9%)	0.549	1
SUGCT	2 ( 2%)	1 (1.4%)	1 (2.9%)	0.549	1
DYNC1I1	2 ( 2%)	2 (2.9%)	0 (0.0%)	1	1
VPS13B	3 ( 3%)	3 (4.3%)	0 (0.0%)	0.549	1
DPYS	3 ( 3%)	2 (2.9%)	1 (2.9%)	1	1
ENPP2	2 ( 2%)	2 (2.9%)	0 (0.0%)	1	1
KCNQ3	2 ( 2%)	1 (1.4%)	1 (2.9%)	0.549	1
DDX3X	2 ( 2%)	1 (1.4%)	1 (2.9%)	0.549	1
TRIM6	2 ( 2%)	2 (2.9%)	0 (0.0%)	1	1
UNC13C	3 ( 3%)	2 (2.9%)	1 (2.9%)	1	1
KRT14	2 ( 2%)	2 (2.9%)	0 (0.0%)	1	1
KPNA2	3 ( 3%)	2 (2.9%)	1 (2.9%)	1	1
PLIN4	4 ( 4%)	2 (2.9%)	2 (5.9%)	0.595	1
BTBD3	2 ( 2%)	1 (1.4%)	1 (2.9%)	0.549	1
ZXDC	2 ( 2%)	2 (2.9%)	0 (0.0%)	1	1
UNC93A	2 ( 2%)	1 (1.4%)	1 (2.9%)	0.549	1
NHLRC1	2 ( 2%)	2 (2.9%)	0 (0.0%)	1	1
FAM47B	2 ( 2%)	2 (2.9%)	0 (0.0%)	1	1
CDX4	2 ( 2%)	2 (2.9%)	0 (0.0%)	1	1
CELF2	2 ( 2%)	1 (1.4%)	1 (2.9%)	0.549	1
INTS6	3 ( 3%)	2 (2.9%)	1 (2.9%)	1	1
UBR1	2 ( 2%)	0 (0.0%)	2 (5.9%)	0.105	1
SCNN1B	3 ( 3%)	1 (1.4%)	2 (5.9%)	0.249	1
PER1	4 ( 4%)	1 (1.4%)	3 (8.8%)	0.101	1
HRC	2 ( 2%)	1 (1.4%)	1 (2.9%)	0.549	1
ZNF175	2 ( 2%)	1 (1.4%)	1 (2.9%)	0.549	1
DUSP27	5 ( 5%)	2 (2.9%)	3 (8.8%)	0.327	1
PDE4B	3 ( 3%)	2 (2.9%)	1 (2.9%)	1	1
LRRC40	2 ( 2%)	0 (0.0%)	2 (5.9%)	0.105	1
CYBRD1	2 ( 2%)	1 (1.4%)	1 (2.9%)	0.549	1
PLEKHH2	2 ( 2%)	1 (1.4%)	1 (2.9%)	0.549	1
RAB1A	2 ( 2%)	1 (1.4%)	1 (2.9%)	0.549	1
STK31	2 ( 2%)	1 (1.4%)	1 (2.9%)	0.549	1
JPH1	2 ( 2%)	0 (0.0%)	2 (5.9%)	0.105	1
KIAA1429	3 ( 3%)	2 (2.9%)	1 (2.9%)	1	1
WDR44	3 ( 3%)	0 (0.0%)	3 (8.8%)	0.0329	1
FAM47A	3 ( 3%)	0 (0.0%)	3 (8.8%)	0.0329	1
SLC37A2	3 ( 3%)	2 (2.9%)	1 (2.9%)	1	1
LRRC4C	2 ( 2%)	2 (2.9%)	0 (0.0%)	1	1
CRY2	2 ( 2%)	1 (1.4%)	1 (2.9%)	0.549	1
OR4A15	3 ( 3%)	2 (2.9%)	1 (2.9%)	1	1
GZMH	2 ( 2%)	2 (2.9%)	0 (0.0%)	1	1
NIN	2 ( 2%)	2 (2.9%)	0 (0.0%)	1	1
TSR1	2 ( 2%)	1 (1.4%)	1 (2.9%)	0.549	1
PEAR1	2 ( 2%)	2 (2.9%)	0 (0.0%)	1	1
IFI16	2 ( 2%)	1 (1.4%)	1 (2.9%)	0.549	1
ECE1	2 ( 2%)	2 (2.9%)	0 (0.0%)	1	1
GPR153	3 ( 3%)	2 (2.9%)	1 (2.9%)	1	1
TOM1	2 ( 2%)	2 (2.9%)	0 (0.0%)	1	1
KIAA1407	2 ( 2%)	2 (2.9%)	0 (0.0%)	1	1
ZNF518B	3 ( 3%)	2 (2.9%)	1 (2.9%)	1	1
CAPN11	2 ( 2%)	1 (1.4%)	1 (2.9%)	0.549	1
CYP7B1	2 ( 2%)	2 (2.9%)	0 (0.0%)	1	1
STXBP1	3 ( 3%)	2 (2.9%)	1 (2.9%)	1	1
F8	4 ( 4%)	3 (4.3%)	1 (2.9%)	1	1
KCND1	2 ( 2%)	1 (1.4%)	1 (2.9%)	0.549	1
TJP1	2 ( 2%)	2 (2.9%)	0 (0.0%)	1	1
CHD9	3 ( 3%)	3 (4.3%)	0 (0.0%)	0.549	1
AARS	5 ( 5%)	3 (4.3%)	2 (5.9%)	0.661	1
TSHZ3	3 ( 3%)	3 (4.3%)	0 (0.0%)	0.549	1
ASH1L	2 ( 2%)	1 (1.4%)	1 (2.9%)	0.549	1
SMC6	3 ( 3%)	2 (2.9%)	1 (2.9%)	1	1
ACTG2	2 ( 2%)	1 (1.4%)	1 (2.9%)	0.549	1
COL6A5	3 ( 3%)	2 (2.9%)	1 (2.9%)	1	1
HPS3	3 ( 3%)	1 (1.4%)	2 (5.9%)	0.249	1
RAD18	2 ( 2%)	2 (2.9%)	0 (0.0%)	1	1
CENPE	4 ( 4%)	2 (2.9%)	2 (5.9%)	0.595	1
HIVEP1	2 ( 2%)	2 (2.9%)	0 (0.0%)	1	1
UBR2	5 ( 5%)	3 (4.3%)	2 (5.9%)	0.661	1
AMZ1	2 ( 2%)	2 (2.9%)	0 (0.0%)	1	1
KIAA1432	3 ( 3%)	3 (4.3%)	0 (0.0%)	0.549	1
BICC1	2 ( 2%)	1 (1.4%)	1 (2.9%)	0.549	1
MMS19	2 ( 2%)	2 (2.9%)	0 (0.0%)	1	1
PROX2	3 ( 3%)	3 (4.3%)	0 (0.0%)	0.549	1
VPS13C	5 ( 5%)	3 (4.3%)	2 (5.9%)	0.661	1
CD300A	2 ( 2%)	2 (2.9%)	0 (0.0%)	1	1
IKBKE	3 ( 3%)	2 (2.9%)	1 (2.9%)	1	1
CDC42BPA	3 ( 3%)	2 (2.9%)	1 (2.9%)	1	1
BSDC1	2 ( 2%)	1 (1.4%)	1 (2.9%)	0.549	1
CAP1	2 ( 2%)	1 (1.4%)	1 (2.9%)	0.549	1
NF2	2 ( 2%)	2 (2.9%)	0 (0.0%)	1	1
KANSL3	2 ( 2%)	1 (1.4%)	1 (2.9%)	0.549	1
PRKCI	2 ( 2%)	2 (2.9%)	0 (0.0%)	1	1
NKTR	2 ( 2%)	2 (2.9%)	0 (0.0%)	1	1
MAN2A1	3 ( 3%)	2 (2.9%)	1 (2.9%)	1	1
FAM193B	2 ( 2%)	1 (1.4%)	1 (2.9%)	0.549	1
SPEF2	3 ( 3%)	2 (2.9%)	1 (2.9%)	1	1
SYBU	2 ( 2%)	1 (1.4%)	1 (2.9%)	0.549	1
UBE2R2	2 ( 2%)	2 (2.9%)	0 (0.0%)	1	1
TRPM6	4 ( 4%)	3 (4.3%)	1 (2.9%)	1	1
PRUNE2	6 ( 6%)	2 ( 2.9%)	4 (11.8%)	0.0875	1
MAMLD1	3 ( 3%)	2 (2.9%)	1 (2.9%)	1	1
PASD1	2 ( 2%)	2 (2.9%)	0 (0.0%)	1	1
CASP5	2 ( 2%)	1 (1.4%)	1 (2.9%)	0.549	1
ANAPC5	2 ( 2%)	2 (2.9%)	0 (0.0%)	1	1
EFCAB4B	2 ( 2%)	1 (1.4%)	1 (2.9%)	0.549	1
FRY	2 ( 2%)	2 (2.9%)	0 (0.0%)	1	1
PCSK6	2 ( 2%)	1 (1.4%)	1 (2.9%)	0.549	1
FGF7	2 ( 2%)	2 (2.9%)	0 (0.0%)	1	1
UACA	3 ( 3%)	2 (2.9%)	1 (2.9%)	1	1
PDILT	5 ( 5%)	3 (4.3%)	2 (5.9%)	0.661	1
PMFBP1	3 ( 3%)	2 (2.9%)	1 (2.9%)	1	1
LRRC37A3	4 ( 4%)	4 (5.7%)	0 (0.0%)	0.301	1
ZNF519	2 ( 2%)	2 (2.9%)	0 (0.0%)	1	1
ZNF274	2 ( 2%)	1 (1.4%)	1 (2.9%)	0.549	1
ZNF544	2 ( 2%)	2 (2.9%)	0 (0.0%)	1	1
LCE3D	2 ( 2%)	2 (2.9%)	0 (0.0%)	1	1
RABGAP1L	2 ( 2%)	2 (2.9%)	0 (0.0%)	1	1
CAMTA1	3 ( 3%)	2 (2.9%)	1 (2.9%)	1	1
TOP1	2 ( 2%)	2 (2.9%)	0 (0.0%)	1	1
ANKAR	3 ( 3%)	1 (1.4%)	2 (5.9%)	0.249	1
ALPP	2 ( 2%)	1 (1.4%)	1 (2.9%)	0.549	1
NCOA1	3 ( 3%)	3 (4.3%)	0 (0.0%)	0.549	1
GPR75	2 ( 2%)	1 (1.4%)	1 (2.9%)	0.549	1
ATP6V1A	2 ( 2%)	2 (2.9%)	0 (0.0%)	1	1
VWA5B2	2 ( 2%)	2 (2.9%)	0 (0.0%)	1	1
CPNE9	2 ( 2%)	1 (1.4%)	1 (2.9%)	0.549	1
C4orf21	3 ( 3%)	2 (2.9%)	1 (2.9%)	1	1
PPEF2	2 ( 2%)	2 (2.9%)	0 (0.0%)	1	1
MMRN1	4 ( 4%)	2 (2.9%)	2 (5.9%)	0.595	1
EGR1	2 ( 2%)	2 (2.9%)	0 (0.0%)	1	1
PCDHGA4	2 ( 2%)	1 (1.4%)	1 (2.9%)	0.549	1
CAST	2 ( 2%)	1 (1.4%)	1 (2.9%)	0.549	1
HS3ST5	2 ( 2%)	1 (1.4%)	1 (2.9%)	0.549	1
TAAR1	2 ( 2%)	2 (2.9%)	0 (0.0%)	1	1
C6orf222	2 ( 2%)	2 (2.9%)	0 (0.0%)	1	1
MICALL2	2 ( 2%)	1 (1.4%)	1 (2.9%)	0.549	1
PRPF4	2 ( 2%)	2 (2.9%)	0 (0.0%)	1	1
BRAP	2 ( 2%)	2 (2.9%)	0 (0.0%)	1	1
MDGA2	2 ( 2%)	1 (1.4%)	1 (2.9%)	0.549	1
CALB2	2 ( 2%)	1 (1.4%)	1 (2.9%)	0.549	1
CENPF	2 ( 2%)	1 (1.4%)	1 (2.9%)	0.549	1
BAZ2B	3 ( 3%)	2 (2.9%)	1 (2.9%)	1	1
FSHR	2 ( 2%)	1 (1.4%)	1 (2.9%)	0.549	1
CLCN3	2 ( 2%)	2 (2.9%)	0 (0.0%)	1	1
NPR3	2 ( 2%)	2 (2.9%)	0 (0.0%)	1	1
TINAG	2 ( 2%)	1 (1.4%)	1 (2.9%)	0.549	1
PRRT4	2 ( 2%)	2 (2.9%)	0 (0.0%)	1	1
AMPH	2 ( 2%)	2 (2.9%)	0 (0.0%)	1	1
LRSAM1	2 ( 2%)	1 (1.4%)	1 (2.9%)	0.549	1
AMOT	2 ( 2%)	1 (1.4%)	1 (2.9%)	0.549	1
HDX	2 ( 2%)	2 (2.9%)	0 (0.0%)	1	1
PTPRE	3 ( 3%)	2 (2.9%)	1 (2.9%)	1	1
RNF10	2 ( 2%)	2 (2.9%)	0 (0.0%)	1	1
YLPM1	2 ( 2%)	1 (1.4%)	1 (2.9%)	0.549	1
CYLD	3 ( 3%)	1 (1.4%)	2 (5.9%)	0.249	1
ZNF730	2 ( 2%)	1 (1.4%)	1 (2.9%)	0.549	1
RPL13A	2 ( 2%)	1 (1.4%)	1 (2.9%)	0.549	1
TOMM40L	2 ( 2%)	1 (1.4%)	1 (2.9%)	0.549	1
MYLK	2 ( 2%)	1 (1.4%)	1 (2.9%)	0.549	1
ZNF654	2 ( 2%)	2 (2.9%)	0 (0.0%)	1	1
MAP3K1	2 ( 2%)	1 (1.4%)	1 (2.9%)	0.549	1
BRPF3	2 ( 2%)	1 (1.4%)	1 (2.9%)	0.549	1
UBN2	3 ( 3%)	3 (4.3%)	0 (0.0%)	0.549	1
FOXD4	2 ( 2%)	1 (1.4%)	1 (2.9%)	0.549	1
PPRC1	3 ( 3%)	3 (4.3%)	0 (0.0%)	0.549	1
C10ORF68	2 ( 2%)	1 (1.4%)	1 (2.9%)	0.549	1
ANK3	4 ( 4%)	3 (4.3%)	1 (2.9%)	1	1
BRSK2	2 ( 2%)	2 (2.9%)	0 (0.0%)	1	1
EFEMP2	2 ( 2%)	2 (2.9%)	0 (0.0%)	1	1
PC	3 ( 3%)	2 (2.9%)	1 (2.9%)	1	1
NLRP14	2 ( 2%)	2 (2.9%)	0 (0.0%)	1	1
RIMBP2	3 ( 3%)	2 (2.9%)	1 (2.9%)	1	1
SFSWAP	2 ( 2%)	1 (1.4%)	1 (2.9%)	0.549	1
GUCY2C	2 ( 2%)	0 (0.0%)	2 (5.9%)	0.105	1
CASC1	2 ( 2%)	2 (2.9%)	0 (0.0%)	1	1
ITPR2	5 ( 5%)	4 (5.7%)	1 (2.9%)	1	1
ESPL1	3 ( 3%)	1 (1.4%)	2 (5.9%)	0.249	1
NAV3	3 ( 3%)	3 (4.3%)	0 (0.0%)	0.549	1
ZNF705A	2 ( 2%)	2 (2.9%)	0 (0.0%)	1	1
ERCC5	3 ( 3%)	1 (1.4%)	2 (5.9%)	0.249	1
RIN3	2 ( 2%)	2 (2.9%)	0 (0.0%)	1	1
KNSTRN	2 ( 2%)	1 (1.4%)	1 (2.9%)	0.549	1
IL27	2 ( 2%)	2 (2.9%)	0 (0.0%)	1	1
ABCC11	2 ( 2%)	2 (2.9%)	0 (0.0%)	1	1
CCDC135	2 ( 2%)	2 (2.9%)	0 (0.0%)	1	1
FASN	3 ( 3%)	1 (1.4%)	2 (5.9%)	0.249	1
ABCA7	3 ( 3%)	3 (4.3%)	0 (0.0%)	0.549	1
MAN2B1	3 ( 3%)	3 (4.3%)	0 (0.0%)	0.549	1
SIN3B	2 ( 2%)	2 (2.9%)	0 (0.0%)	1	1
TMEM145	2 ( 2%)	1 (1.4%)	1 (2.9%)	0.549	1
GJA5	4 ( 4%)	3 (4.3%)	1 (2.9%)	1	1
KIAA0907	3 ( 3%)	2 (2.9%)	1 (2.9%)	1	1
CHD5	3 ( 3%)	2 (2.9%)	1 (2.9%)	1	1
TGM2	2 ( 2%)	2 (2.9%)	0 (0.0%)	1	1
ASCC2	3 ( 3%)	3 (4.3%)	0 (0.0%)	0.549	1
CELSR1	3 ( 3%)	3 (4.3%)	0 (0.0%)	0.549	1
HECW2	2 ( 2%)	2 (2.9%)	0 (0.0%)	1	1
ORC2	2 ( 2%)	2 (2.9%)	0 (0.0%)	1	1
TRPM8	4 ( 4%)	3 (4.3%)	1 (2.9%)	1	1
SH3BP4	2 ( 2%)	2 (2.9%)	0 (0.0%)	1	1
OTOF	2 ( 2%)	2 (2.9%)	0 (0.0%)	1	1
LHCGR	2 ( 2%)	2 (2.9%)	0 (0.0%)	1	1
IGKV1D-42	2 ( 2%)	1 (1.4%)	1 (2.9%)	0.549	1
ATP2B2	2 ( 2%)	2 (2.9%)	0 (0.0%)	1	1
NFKB1	2 ( 2%)	2 (2.9%)	0 (0.0%)	1	1
CLOCK	2 ( 2%)	1 (1.4%)	1 (2.9%)	0.549	1
FER	3 ( 3%)	2 (2.9%)	1 (2.9%)	1	1
CUL7	4 ( 4%)	3 (4.3%)	1 (2.9%)	1	1
MUC17	6 ( 6%)	3 (4.3%)	3 (8.8%)	0.39	1
AGBL3	2 ( 2%)	2 (2.9%)	0 (0.0%)	1	1
KCNV1	3 ( 3%)	1 (1.4%)	2 (5.9%)	0.249	1
COL22A1	3 ( 3%)	2 (2.9%)	1 (2.9%)	1	1
GABBR2	2 ( 2%)	1 (1.4%)	1 (2.9%)	0.549	1
MAPKAP1	3 ( 3%)	1 (1.4%)	2 (5.9%)	0.249	1
TBC1D13	2 ( 2%)	1 (1.4%)	1 (2.9%)	0.549	1
HRAS	2 ( 2%)	1 (1.4%)	1 (2.9%)	0.549	1
MTA2	2 ( 2%)	1 (1.4%)	1 (2.9%)	0.549	1
TPP2	2 ( 2%)	1 (1.4%)	1 (2.9%)	0.549	1
RALGAPA1	2 ( 2%)	1 (1.4%)	1 (2.9%)	0.549	1
EML5	3 ( 3%)	1 (1.4%)	2 (5.9%)	0.249	1
APBA2	2 ( 2%)	0 (0.0%)	2 (5.9%)	0.105	1
DDX5	2 ( 2%)	1 (1.4%)	1 (2.9%)	0.549	1
RANBP2	2 ( 2%)	0 (0.0%)	2 (5.9%)	0.105	1
POGLUT1	2 ( 2%)	1 (1.4%)	1 (2.9%)	0.549	1
MAP4	2 ( 2%)	0 (0.0%)	2 (5.9%)	0.105	1
PCDHA4	2 ( 2%)	1 (1.4%)	1 (2.9%)	0.549	1
PCDHB7	2 ( 2%)	0 (0.0%)	2 (5.9%)	0.105	1
GFPT2	3 ( 3%)	2 (2.9%)	1 (2.9%)	1	1
TAS2R1	2 ( 2%)	1 (1.4%)	1 (2.9%)	0.549	1
CNGA2	3 ( 3%)	1 (1.4%)	2 (5.9%)	0.249	1
ADAMTS18	2 ( 2%)	1 (1.4%)	1 (2.9%)	0.549	1
GPI	2 ( 2%)	1 (1.4%)	1 (2.9%)	0.549	1
TFAP2C	2 ( 2%)	2 (2.9%)	0 (0.0%)	1	1
PCDHGB3	2 ( 2%)	2 (2.9%)	0 (0.0%)	1	1
G3BP1	2 ( 2%)	2 (2.9%)	0 (0.0%)	1	1
TAS2R43	2 ( 2%)	1 (1.4%)	1 (2.9%)	0.549	1
MYO5B	2 ( 2%)	1 (1.4%)	1 (2.9%)	0.549	1
TMPRSS15	4 ( 4%)	2 (2.9%)	2 (5.9%)	0.595	1
SGCD	2 ( 2%)	2 (2.9%)	0 (0.0%)	1	1
NOTCH4	2 ( 2%)	1 (1.4%)	1 (2.9%)	0.549	1
XKR4	2 ( 2%)	2 (2.9%)	0 (0.0%)	1	1
KDM2A	2 ( 2%)	2 (2.9%)	0 (0.0%)	1	1
OTOGL	4 ( 4%)	2 (2.9%)	2 (5.9%)	0.595	1
TAOK2	2 ( 2%)	1 (1.4%)	1 (2.9%)	0.549	1
ZNF469	3 ( 3%)	2 (2.9%)	1 (2.9%)	1	1
ZNF644	3 ( 3%)	2 (2.9%)	1 (2.9%)	1	1
TRAPPC10	2 ( 2%)	1 (1.4%)	1 (2.9%)	0.549	1
STK10	3 ( 3%)	3 (4.3%)	0 (0.0%)	0.549	1
KHDRBS3	2 ( 2%)	1 (1.4%)	1 (2.9%)	0.549	1
KDM4C	2 ( 2%)	2 (2.9%)	0 (0.0%)	1	1
FAM120C	2 ( 2%)	2 (2.9%)	0 (0.0%)	1	1
CCDC82	2 ( 2%)	2 (2.9%)	0 (0.0%)	1	1
TAS2R31	2 ( 2%)	1 (1.4%)	1 (2.9%)	0.549	1
NRDE2	2 ( 2%)	1 (1.4%)	1 (2.9%)	0.549	1
MYO9A	4 ( 4%)	3 (4.3%)	1 (2.9%)	1	1
HLF	2 ( 2%)	2 (2.9%)	0 (0.0%)	1	1
FBL	2 ( 2%)	1 (1.4%)	1 (2.9%)	0.549	1
FBXO44	2 ( 2%)	1 (1.4%)	1 (2.9%)	0.549	1
LZTR1	2 ( 2%)	2 (2.9%)	0 (0.0%)	1	1
RGPD4	3 ( 3%)	2 (2.9%)	1 (2.9%)	1	1
MYO1B	2 ( 2%)	1 (1.4%)	1 (2.9%)	0.549	1
ACSL3	2 ( 2%)	1 (1.4%)	1 (2.9%)	0.549	1
GOLGB1	5 ( 5%)	3 (4.3%)	2 (5.9%)	0.661	1
TOPBP1	2 ( 2%)	1 (1.4%)	1 (2.9%)	0.549	1
ZAN	3 ( 3%)	2 (2.9%)	1 (2.9%)	1	1
DLX5	2 ( 2%)	2 (2.9%)	0 (0.0%)	1	1
ZNF251	3 ( 3%)	3 (4.3%)	0 (0.0%)	0.549	1
RPS6KA3	2 ( 2%)	2 (2.9%)	0 (0.0%)	1	1
SKIDA1	2 ( 2%)	0 (0.0%)	2 (5.9%)	0.105	1
SCN11A	4 ( 4%)	3 (4.3%)	1 (2.9%)	1	1
FGD2	3 ( 3%)	2 (2.9%)	1 (2.9%)	1	1
DAPK1	3 ( 3%)	2 (2.9%)	1 (2.9%)	1	1
SLC16A2	2 ( 2%)	0 (0.0%)	2 (5.9%)	0.105	1
CCDC147	3 ( 3%)	3 (4.3%)	0 (0.0%)	0.549	1
TACR2	2 ( 2%)	1 (1.4%)	1 (2.9%)	0.549	1
TFDP1	2 ( 2%)	2 (2.9%)	0 (0.0%)	1	1
SCG3	2 ( 2%)	1 (1.4%)	1 (2.9%)	0.549	1
ERCC4	2 ( 2%)	1 (1.4%)	1 (2.9%)	0.549	1
MAST1	2 ( 2%)	1 (1.4%)	1 (2.9%)	0.549	1
KIAA1324	3 ( 3%)	3 (4.3%)	0 (0.0%)	0.549	1
VANGL2	3 ( 3%)	2 (2.9%)	1 (2.9%)	1	1
MRPL18	2 ( 2%)	2 (2.9%)	0 (0.0%)	1	1
FBXL13	4 ( 4%)	3 (4.3%)	1 (2.9%)	1	1
CYSLTR1	3 ( 3%)	2 (2.9%)	1 (2.9%)	1	1
AXIN1	2 ( 2%)	2 (2.9%)	0 (0.0%)	1	1
ARHGEF1	3 ( 3%)	3 (4.3%)	0 (0.0%)	0.549	1
STRIP1	2 ( 2%)	1 (1.4%)	1 (2.9%)	0.549	1
SYT11	3 ( 3%)	2 (2.9%)	1 (2.9%)	1	1
RCOR3	2 ( 2%)	1 (1.4%)	1 (2.9%)	0.549	1
NCOA3	2 ( 2%)	2 (2.9%)	0 (0.0%)	1	1
DDX27	2 ( 2%)	2 (2.9%)	0 (0.0%)	1	1
GCC2	6 ( 6%)	4 (5.7%)	2 (5.9%)	1	1
CCDC150	4 ( 4%)	4 (5.7%)	0 (0.0%)	0.301	1
AGAP1	3 ( 3%)	2 (2.9%)	1 (2.9%)	1	1
GPR156	2 ( 2%)	2 (2.9%)	0 (0.0%)	1	1
EIF4A2	3 ( 3%)	1 (1.4%)	2 (5.9%)	0.249	1
CRELD1	2 ( 2%)	2 (2.9%)	0 (0.0%)	1	1
CYP2W1	2 ( 2%)	1 (1.4%)	1 (2.9%)	0.549	1
FAM122B	2 ( 2%)	1 (1.4%)	1 (2.9%)	0.549	1
MAGEA12	2 ( 2%)	2 (2.9%)	0 (0.0%)	1	1
SLC9A7	2 ( 2%)	2 (2.9%)	0 (0.0%)	1	1
TDRD1	2 ( 2%)	2 (2.9%)	0 (0.0%)	1	1
CHST15	2 ( 2%)	1 (1.4%)	1 (2.9%)	0.549	1
INPP5A	2 ( 2%)	0 (0.0%)	2 (5.9%)	0.105	1
PFKP	3 ( 3%)	2 (2.9%)	1 (2.9%)	1	1
PRKG1	2 ( 2%)	1 (1.4%)	1 (2.9%)	0.549	1
ASB13	2 ( 2%)	0 (0.0%)	2 (5.9%)	0.105	1
FAM13C	2 ( 2%)	1 (1.4%)	1 (2.9%)	0.549	1
SEC24C	2 ( 2%)	1 (1.4%)	1 (2.9%)	0.549	1
POLR3A	3 ( 3%)	1 (1.4%)	2 (5.9%)	0.249	1
IFIT1	2 ( 2%)	2 (2.9%)	0 (0.0%)	1	1
BTAF1	2 ( 2%)	1 (1.4%)	1 (2.9%)	0.549	1
KBTBD3	2 ( 2%)	1 (1.4%)	1 (2.9%)	0.549	1
MUC2	3 ( 3%)	2 (2.9%)	1 (2.9%)	1	1
USP28	2 ( 2%)	1 (1.4%)	1 (2.9%)	0.549	1
RNF214	2 ( 2%)	1 (1.4%)	1 (2.9%)	0.549	1
SORL1	2 ( 2%)	1 (1.4%)	1 (2.9%)	0.549	1
FOXRED1	3 ( 3%)	1 (1.4%)	2 (5.9%)	0.249	1
PRDM10	2 ( 2%)	0 (0.0%)	2 (5.9%)	0.105	1
LDHC	3 ( 3%)	2 (2.9%)	1 (2.9%)	1	1
ANO9	2 ( 2%)	1 (1.4%)	1 (2.9%)	0.549	1
API5	2 ( 2%)	1 (1.4%)	1 (2.9%)	0.549	1
TRIM6-TRIM34	2 ( 2%)	1 (1.4%)	1 (2.9%)	0.549	1
BTBD18	2 ( 2%)	1 (1.4%)	1 (2.9%)	0.549	1
SLC22A11	3 ( 3%)	1 (1.4%)	2 (5.9%)	0.249	1
EHD1	2 ( 2%)	1 (1.4%)	1 (2.9%)	0.549	1
SPTBN2	3 ( 3%)	2 (2.9%)	1 (2.9%)	1	1
CDK2AP2	2 ( 2%)	1 (1.4%)	1 (2.9%)	0.549	1
LRP5	2 ( 2%)	1 (1.4%)	1 (2.9%)	0.549	1
C2CD3	2 ( 2%)	1 (1.4%)	1 (2.9%)	0.549	1
KIAA1033	3 ( 3%)	1 (1.4%)	2 (5.9%)	0.249	1
TCP11L2	2 ( 2%)	1 (1.4%)	1 (2.9%)	0.549	1
HCAR2	2 ( 2%)	1 (1.4%)	1 (2.9%)	0.549	1
MANSC1	3 ( 3%)	1 (1.4%)	2 (5.9%)	0.249	1
UBC	2 ( 2%)	0 (0.0%)	2 (5.9%)	0.105	1
AEBP2	2 ( 2%)	1 (1.4%)	1 (2.9%)	0.549	1
KIF21A	3 ( 3%)	1 (1.4%)	2 (5.9%)	0.249	1
KCNH3	2 ( 2%)	1 (1.4%)	1 (2.9%)	0.549	1
CSRNP2	2 ( 2%)	1 (1.4%)	1 (2.9%)	0.549	1
KCNA5	2 ( 2%)	1 (1.4%)	1 (2.9%)	0.549	1
OR6C76	2 ( 2%)	0 (0.0%)	2 (5.9%)	0.105	1
MYO1A	3 ( 3%)	2 (2.9%)	1 (2.9%)	1	1
LRIG3	2 ( 2%)	1 (1.4%)	1 (2.9%)	0.549	1
PTPRB	2 ( 2%)	1 (1.4%)	1 (2.9%)	0.549	1
MYO16	3 ( 3%)	2 (2.9%)	1 (2.9%)	1	1
PSPC1	2 ( 2%)	1 (1.4%)	1 (2.9%)	0.549	1
DLGAP5	2 ( 2%)	0 (0.0%)	2 (5.9%)	0.105	1
ADAMTS17	2 ( 2%)	1 (1.4%)	1 (2.9%)	0.549	1
FSIP1	2 ( 2%)	1 (1.4%)	1 (2.9%)	0.549	1
PRTG	2 ( 2%)	0 (0.0%)	2 (5.9%)	0.105	1
TLN2	4 ( 4%)	2 (2.9%)	2 (5.9%)	0.595	1
HEXA	3 ( 3%)	1 (1.4%)	2 (5.9%)	0.249	1
FES	2 ( 2%)	1 (1.4%)	1 (2.9%)	0.549	1
RRN3	2 ( 2%)	0 (0.0%)	2 (5.9%)	0.105	1
E4F1	2 ( 2%)	0 (0.0%)	2 (5.9%)	0.105	1
NLRC5	3 ( 3%)	2 (2.9%)	1 (2.9%)	1	1
PRSS54	2 ( 2%)	1 (1.4%)	1 (2.9%)	0.549	1
KCTD19	2 ( 2%)	1 (1.4%)	1 (2.9%)	0.549	1
GSE1	2 ( 2%)	0 (0.0%)	2 (5.9%)	0.105	1
PIEZO1	2 ( 2%)	1 (1.4%)	1 (2.9%)	0.549	1
PABPN1L	2 ( 2%)	1 (1.4%)	1 (2.9%)	0.549	1
MYH2	2 ( 2%)	1 (1.4%)	1 (2.9%)	0.549	1
MYH3	3 ( 3%)	1 (1.4%)	2 (5.9%)	0.249	1
CDRT1	3 ( 3%)	2 (2.9%)	1 (2.9%)	1	1
USP32	2 ( 2%)	0 (0.0%)	2 (5.9%)	0.105	1
INTS2	2 ( 2%)	1 (1.4%)	1 (2.9%)	0.549	1
KCNJ2	2 ( 2%)	1 (1.4%)	1 (2.9%)	0.549	1
SDK2	2 ( 2%)	1 (1.4%)	1 (2.9%)	0.549	1
AZI1	3 ( 3%)	2 (2.9%)	1 (2.9%)	1	1
RP11-1055B8.7	2 ( 2%)	0 (0.0%)	2 (5.9%)	0.105	1
ALOX15B	3 ( 3%)	2 (2.9%)	1 (2.9%)	1	1
HGS	2 ( 2%)	1 (1.4%)	1 (2.9%)	0.549	1
UTS2R	2 ( 2%)	1 (1.4%)	1 (2.9%)	0.549	1
ANKRD12	2 ( 2%)	1 (1.4%)	1 (2.9%)	0.549	1
DNMT1	2 ( 2%)	1 (1.4%)	1 (2.9%)	0.549	1
SBNO2	2 ( 2%)	1 (1.4%)	1 (2.9%)	0.549	1
MYO9B	2 ( 2%)	1 (1.4%)	1 (2.9%)	0.549	1
ZNF676	2 ( 2%)	1 (1.4%)	1 (2.9%)	0.549	1
PRODH2	2 ( 2%)	1 (1.4%)	1 (2.9%)	0.549	1
ZNF607	2 ( 2%)	1 (1.4%)	1 (2.9%)	0.549	1
ZNF780A	3 ( 3%)	2 (2.9%)	1 (2.9%)	1	1
BCKDHA	2 ( 2%)	1 (1.4%)	1 (2.9%)	0.549	1
MEGF8	2 ( 2%)	1 (1.4%)	1 (2.9%)	0.549	1
CEACAM16	2 ( 2%)	1 (1.4%)	1 (2.9%)	0.549	1
SAE1	2 ( 2%)	1 (1.4%)	1 (2.9%)	0.549	1
LIG1	3 ( 3%)	1 (1.4%)	2 (5.9%)	0.249	1
PPP1R15A	2 ( 2%)	1 (1.4%)	1 (2.9%)	0.549	1
MBOAT7	2 ( 2%)	0 (0.0%)	2 (5.9%)	0.105	1
ATP1A1	2 ( 2%)	1 (1.4%)	1 (2.9%)	0.549	1
ILF2	2 ( 2%)	1 (1.4%)	1 (2.9%)	0.549	1
CREB3L4	2 ( 2%)	1 (1.4%)	1 (2.9%)	0.549	1
HAX1	2 ( 2%)	0 (0.0%)	2 (5.9%)	0.105	1
FLAD1	2 ( 2%)	1 (1.4%)	1 (2.9%)	0.549	1
DCST2	2 ( 2%)	1 (1.4%)	1 (2.9%)	0.549	1
SLAMF6	2 ( 2%)	1 (1.4%)	1 (2.9%)	0.549	1
NDUFS2	2 ( 2%)	1 (1.4%)	1 (2.9%)	0.549	1
OLFML2B	2 ( 2%)	0 (0.0%)	2 (5.9%)	0.105	1
FMO4	2 ( 2%)	1 (1.4%)	1 (2.9%)	0.549	1
RASAL2	2 ( 2%)	1 (1.4%)	1 (2.9%)	0.549	1
ARHGEF10L	2 ( 2%)	1 (1.4%)	1 (2.9%)	0.549	1
ZBTB41	2 ( 2%)	1 (1.4%)	1 (2.9%)	0.549	1
NAV1	2 ( 2%)	1 (1.4%)	1 (2.9%)	0.549	1
KDM5B	3 ( 3%)	1 (1.4%)	2 (5.9%)	0.249	1
KIF17	3 ( 3%)	2 (2.9%)	1 (2.9%)	1	1
MIA3	5 ( 5%)	2 (2.9%)	3 (8.8%)	0.327	1
CELA3B	2 ( 2%)	0 (0.0%)	2 (5.9%)	0.105	1
PARP1	3 ( 3%)	2 (2.9%)	1 (2.9%)	1	1
TARBP1	3 ( 3%)	1 (1.4%)	2 (5.9%)	0.249	1
OPRD1	2 ( 2%)	1 (1.4%)	1 (2.9%)	0.549	1
PTCH2	2 ( 2%)	2 (2.9%)	0 (0.0%)	1	1
CYP4A11	2 ( 2%)	0 (0.0%)	2 (5.9%)	0.105	1
SLC1A7	3 ( 3%)	2 (2.9%)	1 (2.9%)	1	1
COL24A1	2 ( 2%)	1 (1.4%)	1 (2.9%)	0.549	1
GBP3	2 ( 2%)	1 (1.4%)	1 (2.9%)	0.549	1
DNTTIP2	3 ( 3%)	2 (2.9%)	1 (2.9%)	1	1
KIF16B	3 ( 3%)	0 (0.0%)	3 (8.8%)	0.0329	1
ERGIC3	2 ( 2%)	0 (0.0%)	2 (5.9%)	0.105	1
NEURL2	2 ( 2%)	1 (1.4%)	1 (2.9%)	0.549	1
CTCFL	2 ( 2%)	1 (1.4%)	1 (2.9%)	0.549	1
PAK7	2 ( 2%)	1 (1.4%)	1 (2.9%)	0.549	1
ITSN1	2 ( 2%)	1 (1.4%)	1 (2.9%)	0.549	1
ITGB2	2 ( 2%)	1 (1.4%)	1 (2.9%)	0.549	1
CECR2	2 ( 2%)	1 (1.4%)	1 (2.9%)	0.549	1
SF3A1	2 ( 2%)	1 (1.4%)	1 (2.9%)	0.549	1
BPIFC	2 ( 2%)	1 (1.4%)	1 (2.9%)	0.549	1
MYH9	5 ( 5%)	3 (4.3%)	2 (5.9%)	0.661	1
GGA1	3 ( 3%)	1 (1.4%)	2 (5.9%)	0.249	1
EP300	3 ( 3%)	2 (2.9%)	1 (2.9%)	1	1
ZC3H7B	2 ( 2%)	1 (1.4%)	1 (2.9%)	0.549	1
REV1	2 ( 2%)	1 (1.4%)	1 (2.9%)	0.549	1
PLA2R1	3 ( 3%)	2 (2.9%)	1 (2.9%)	1	1
ITGB6	2 ( 2%)	1 (1.4%)	1 (2.9%)	0.549	1
UBR3	3 ( 3%)	2 (2.9%)	1 (2.9%)	1	1
PDE1A	2 ( 2%)	1 (1.4%)	1 (2.9%)	0.549	1
INO80D	3 ( 3%)	2 (2.9%)	1 (2.9%)	1	1
ZDBF2	4 ( 4%)	2 (2.9%)	2 (5.9%)	0.595	1
VIL1	3 ( 3%)	1 (1.4%)	2 (5.9%)	0.249	1
DGKD	2 ( 2%)	0 (0.0%)	2 (5.9%)	0.105	1
MLPH	3 ( 3%)	0 (0.0%)	3 (8.8%)	0.0329	1
SLC8A1	2 ( 2%)	0 (0.0%)	2 (5.9%)	0.105	1
FBXO11	2 ( 2%)	1 (1.4%)	1 (2.9%)	0.549	1
WDPCP	2 ( 2%)	0 (0.0%)	2 (5.9%)	0.105	1
AAK1	2 ( 2%)	1 (1.4%)	1 (2.9%)	0.549	1
CNGA3	2 ( 2%)	1 (1.4%)	1 (2.9%)	0.549	1
BBX	3 ( 3%)	1 (1.4%)	2 (5.9%)	0.249	1
EPHB1	4 ( 4%)	3 (4.3%)	1 (2.9%)	1	1
FGD5	2 ( 2%)	0 (0.0%)	2 (5.9%)	0.105	1
MLF1	2 ( 2%)	1 (1.4%)	1 (2.9%)	0.549	1
SATB1	2 ( 2%)	1 (1.4%)	1 (2.9%)	0.549	1
LIPH	2 ( 2%)	1 (1.4%)	1 (2.9%)	0.549	1
CCDC50	2 ( 2%)	1 (1.4%)	1 (2.9%)	0.549	1
KCNH8	2 ( 2%)	1 (1.4%)	1 (2.9%)	0.549	1
CNTN4	2 ( 2%)	1 (1.4%)	1 (2.9%)	0.549	1
GOLGA4	2 ( 2%)	1 (1.4%)	1 (2.9%)	0.549	1
SCN5A	3 ( 3%)	2 (2.9%)	1 (2.9%)	1	1
CYB561D2	2 ( 2%)	0 (0.0%)	2 (5.9%)	0.105	1
TET2	3 ( 3%)	2 (2.9%)	1 (2.9%)	1	1
ANK2	5 ( 5%)	3 (4.3%)	2 (5.9%)	0.661	1
CPEB2	2 ( 2%)	1 (1.4%)	1 (2.9%)	0.549	1
KIAA0922	2 ( 2%)	1 (1.4%)	1 (2.9%)	0.549	1
[truncated: 421 more rows]
