# Supplementary material for: Heterogeneity and potential therapeutic insights for triple-negative breast cancer based on metabolic‐associated molecular subtypes and genomic mutations
Source: Front Pharmacol. 2023 Sep 1;14:1224828. doi: 10.3389/fphar.2023.1224828 (PMC10502304; doi:10.3389/fphar.2023.1224828)
Supplement: Supplementary file 1 [file Presentation1.zip › Table S9-independent test between subtype and mutation.xlsx]

## Sheet: Sheet1
Table S9. Mutation characteristics between C1 and C2 (P < 0.05).
Gene Symbol (Mutated)	TMB	CS1	CS2	p-value	p-adj
PIK3CA	10 (10%)	1 ( 1.4%)	9 (26.5%)	0.000146	0.353
KMT2D	10 (10%)	3 ( 4.3%)	7 (20.6%)	0.0131	1
KMT2C	4 ( 4%)	0 ( 0.0%)	4 (11.8%)	0.0101	1
KIAA2022	4 ( 4%)	0 ( 0.0%)	4 (11.8%)	0.0101	1
LARGE	3 ( 3%)	0 (0.0%)	3 (8.8%)	0.0329	1
FSTL5	3 ( 3%)	0 (0.0%)	3 (8.8%)	0.0329	1
NRXN3	3 ( 3%)	0 (0.0%)	3 (8.8%)	0.0329	1
HDLBP	3 ( 3%)	0 (0.0%)	3 (8.8%)	0.0329	1
BAP1	3 ( 3%)	0 (0.0%)	3 (8.8%)	0.0329	1
THSD7A	3 ( 3%)	0 (0.0%)	3 (8.8%)	0.0329	1
HTT	3 ( 3%)	0 (0.0%)	3 (8.8%)	0.0329	1
DDX26B	3 ( 3%)	0 (0.0%)	3 (8.8%)	0.0329	1
OR52J3	3 ( 3%)	0 (0.0%)	3 (8.8%)	0.0329	1
NVL	3 ( 3%)	0 (0.0%)	3 (8.8%)	0.0329	1
WDR44	3 ( 3%)	0 (0.0%)	3 (8.8%)	0.0329	1
FAM47A	3 ( 3%)	0 (0.0%)	3 (8.8%)	0.0329	1
KIF16B	3 ( 3%)	0 (0.0%)	3 (8.8%)	0.0329	1
MLPH	3 ( 3%)	0 (0.0%)	3 (8.8%)	0.0329	1
SRSF11	3 ( 3%)	0 (0.0%)	3 (8.8%)	0.0329	1
